# Supplementary material for: Global mRNA decay analysis at single nucleotide resolution reveals segmental and positional degradation patterns in a Gram-positive bacterium
Source: Genome Biol. 2012 Apr 26;13(4):R30. doi: 10.1186/gb-2012-13-4-r30 (PMC3446304; doi:10.1186/gb-2012-13-4-r30)
Supplement: Additional file 3 — Gene half-lives and expression values. Listing of half-life and expression values for each gene in the genomes of B. cereus strains ATCC 10987 and ATCC 14579, and coordinates for all transcribed units. [file gb-2012-13-4-r30-S3.XLSX]

## Sheet: Bc10987
B. cereus ATCC 10987
Locus tag	Half-life, min (GS-II)	Expression, RPKM (GS-II)	TSS	TES	Operon	Gene start	Gene end	Strand	Gene name	Annotation	COG	KEGG	Half-life, min (RT-qPCR)	Half-life, min (454)
BCE_0001	1.77645	501.994	166	Part of operon	TU_166-9543_F	408	1748	F	dnaA	chromosomal replication initiation protein	L	02020	NA	NA
BCE_0002	1.94144	232.835	Part of operon	Part of operon	TU_166-9543_F	1927	3066	F	dnaN	DNA polymerase III subunit beta	L	00230	NA	NA
BCE_0003	2.05608	569.01	Part of operon	Part of operon	TU_166-9543_F	3182	3406	F	-	hypothetical protein	S	-	NA	NA
BCE_0004	1.97327	655.707	Part of operon	Part of operon	TU_166-9543_F	3418	4545	F	recF	recombination protein F	L	03440	NA	NA
BCE_0005	2.00086	772.866	Part of operon	Part of operon	TU_166-9543_F	4584	6506	F	gyrB	DNA gyrase subunit B	L	-	NA	NA
BCE_0006	2.59027	540.424	Part of operon	Part of operon	TU_166-9543_F	6595	9066	F	gyrA	DNA gyrase subunit A	L	-	NA	NA
BCE_0007	1.96679	8169.55	Part of operon	9543	TU_166-9543_F	9241	9339	F	-	hypothetical protein	-	-	NA	NA
BCE_0008	NA	NA	More than one TU	More than one TU	TU_14327-14712_R,TU_15057-15354_R	15354	14353	R	-	hypothetical protein	-	-	NA	NA
BCE_0009	3.13477	375.447	NA	Part of operon	TU_15470-22421_F	15470	16933	F	guaB	inosine 5'-monophosphate dehydrogenase	FR	00230	NA	NA
BCE_0010	1.84153	280.877	Part of operon	Part of operon	TU_15470-22421_F	17038	18354	F	dacA	D-alanyl-D-alanine carboxypeptidase	M	00550	NA	NA
BCE_0011	8.27278	550.973	Part of operon	Part of operon	TU_15470-22421_F	18516	19403	F	-	pyridoxal biosynthesis lyase PdxS	H	00750	NA	3.36494
BCE_0012	7.48343	419.822	Part of operon	Part of operon	TU_15470-22421_F	19422	20012	F	-	glutamine amidotransferase subunit PdxT	H	00750	NA	3.1952
BCE_0013	7.04316	264.014	Part of operon	Part of operon	TU_15470-22421_F	20340	21614	F	serS	seryl-tRNA synthetase	J	00970	NA	NA
BCE_0014	2.94795	560.32	Part of operon	NA	TU_15470-22421_F	21897	22421	F	-	hypothetical protein	KG	-	NA	NA
BCE_0015	3.01324	322.611	Part of operon	NA	TU_22457-23898_R	23125	22457	R	-	deoxynucleoside kinase family protein	F	-	NA	NA
BCE_0016	NA	206.561	23898	Part of operon	TU_22457-23898_R	23763	23128	R	-	deoxynucleoside kinase family protein	F	-	NA	NA
BCE_0017	NA	18.6389	More than one TU	More than one TU	TU_23921-24428_R,TU_22457-23898_R	24428	23889	R	-	isochorismatase family protein	Q	-	NA	NA
BCE_0018	NA	28.7004	NA	Part of operon	TU_24406-28414_F	24406	24546	F	-	hypothetical protein	-	-	NA	NA
BCE_0019	2.26656	40.3868	Part of operon	Part of operon	TU_24406-28414_F	24536	25036	F	-	cytidine/deoxycytidylate deaminase zinc-binding domain-containing protein	FJ	-	NA	NA
BCE_0020	1.86309	797.129	Part of operon	Part of operon	TU_24406-28414_F	25513	27201	F	dnaX	DNA polymerase III subunits gamma and tau	L	00230	1.28578	2.32381
BCE_0021	3.28905	794.134	Part of operon	Part of operon	TU_24406-28414_F	27224	27553	F	-	hypothetical protein	S	-	NA	3.58567
BCE_0022	3.05369	649.717	Part of operon	Part of operon	TU_24406-28414_F	27568	28164	F	recR	recombination protein RecR	L	03440	4.08084	NA
BCE_0023	3.40988	585.032	Part of operon	Part of operon	TU_24406-28414_F	28179	28400	F	-	hypothetical protein	-	-	NA	NA
BCE_0024	3.08211	705.588	Part of operon	28414	TU_24406-28414_F	28316	28495	F	-	hypothetical protein	-	-	NA	NA
BCE_0025	NA	NA	NA	NA	NA	28593	28862	F	bofA	sigma-k factor processing regulatory protein BofA	-	-	NA	NA
BCE_0026	NA	NA	NA	NA	NA	34288	34467	F	-	csfB protein, putative	-	-	NA	NA
BCE_0027	1.27583	76.3993	34526	Part of operon	TU_34526-40788_F	34540	35961	F	cad	lysine decarboxylase	E	00310	NA	NA
BCE_0028	1.33448	217.081	Part of operon	Part of operon	TU_34526-40788_F	35963	36589	F	tmk	thymidylate kinase	F	00240	NA	NA
BCE_0029	1.2433	162.18	Part of operon	Part of operon	TU_34526-40788_F	36625	37608	F	holB	DNA polymerase III subunit delta'	L	00230	NA	NA
BCE_0030	1.52806	389.049	Part of operon	Part of operon	TU_34526-40788_F	37605	38441	F	-	hypothetical protein	S	-	NA	NA
BCE_0031	1.71823	266.495	Part of operon	Part of operon	TU_34526-40788_F	38441	38806	F	-	DNA replication intiation control protein YabA	S	-	NA	NA
BCE_0032	1.57817	95.2211	Part of operon	Part of operon	TU_34526-40788_F	38927	39667	F	-	hypothetical protein	R	-	NA	NA
BCE_0033	1.37789	110.894	Part of operon	Part of operon	TU_34526-40788_F	39654	39944	F	-	GIY-YIG nuclease superfamily protein	L	-	NA	NA
BCE_0034	1.54067	113.357	Part of operon	NA	TU_34526-40788_F	39913	40788	F	-	hypothetical protein	R	-	NA	NA
BCE_0035	2.88677	2179.02	41214	NA	TU_40809-41214_R	41093	40809	R	abrB	transition state transcriptional regulatory protein AbrB	K	-	NA	NA
BCE_0036	2.52844	355.564	41248	43645	TU_41248-43645_F	41611	43593	F	metG	methionyl-tRNA synthetase	RJ	00450	NA	NA
BCE_0037	2.86858	54.4485	43669	Part of operon	TU_43669-46202_F	43759	44526	F	-	TatD family deoxyribonuclease	L	-	NA	NA
BCE_0038	1.74862	105.251	Part of operon	Part of operon	TU_43669-46202_F	44740	45297	F	-	primase-related protein	L	-	NA	NA
BCE_0039	1.8934	119.817	Part of operon	46202	TU_43669-46202_F	45294	46172	F	ksgA	dimethyladenosine transferase	J	-	NA	NA
BCE_0040	1.16083	7.68614	46229	47148	TU_46229-47148_F	46283	47146	F	-	yabG protein	-	-	NA	NA
BCE_0041	NA	NA	47469	Part of operon	TU_47469-50884_F	47385	47645	F	-	veg protein	S	-	NA	NA
BCE_0042	NA	82.4339	Part of operon	Part of operon	TU_47469-50884_F	47737	47916	F	sspF	small, acid-soluble spore protein	-	-	NA	NA
BCE_0043	2.4804	179.389	Part of operon	Part of operon	TU_47469-50884_F	48113	48982	F	ipk	4-diphosphocytidyl-2-C-methyl-D-erythritol kinase	I	00900	NA	NA
BCE_0044	3.75448	246.316	Part of operon	Part of operon	TU_47469-50884_F	49037	49885	F	purR	pur operon repressor	F	-	NA	1.85339
BCE_0045	NA	294.065	Part of operon	Part of operon	TU_47469-50884_F	49999	50382	F	-	endoribonuclease L-PSP, putative	J	-	NA	NA
BCE_0046	5.35229	270.738	Part of operon	50884	TU_47469-50884_F	50535	50828	F	spoVG	regulatory protein SpoVG	M	-	NA	NA
BCE_0047	3.36006	1511.35	51035	Part of operon	TU_51035-64618_F	51151	52530	F	gcaD	UDP-N-acetylglucosamine pyrophosphorylase	M	00520	NA	3.86972
BCE_0048	3.44818	565.351	Part of operon	Part of operon	TU_51035-64618_F	52549	53502	F	prs	ribose-phosphate pyrophosphokinase	FE	00030	NA	3.3051
BCE_0049	2.74165	166.545	Part of operon	Part of operon	TU_51035-64618_F	53503	54135	F	spoVC	peptidyl-tRNA hydrolase	J	-	NA	NA
BCE_0050	2.7446	136.315	Part of operon	Part of operon	TU_51035-64618_F	54206	54430	F	-	hypothetical protein	-	-	NA	NA
BCE_0051	3.34945	158.895	Part of operon	Part of operon	TU_51035-64618_F	54537	58067	F	mfd	transcription-repair coupling factor	LK	03420	NA	NA
BCE_0052	4.05198	78.257	Part of operon	Part of operon	TU_51035-64618_F	58204	58740	F	spoVT	stage V sporulation protein T	K	-	NA	NA
BCE_0053	2.1985	120.749	Part of operon	Part of operon	TU_51035-64618_F	58971	60572	F	-	stage V sporulation protein B, putative	R	-	NA	NA
BCE_0054	2.55979	214.635	Part of operon	Part of operon	TU_51035-64618_F	60678	62045	F	-	tetrapyrrole methylase family protein/MazG family protein	R	-	NA	NA
BCE_0055	2.40866	163.359	Part of operon	Part of operon	TU_51035-64618_F	62060	62335	F	-	S4 domain-containing protein	J	-	NA	NA
BCE_0056	3.18193	147.629	Part of operon	Part of operon	TU_51035-64618_F	62394	62702	F	-	yabP protein	-	-	NA	NA
BCE_0057	2.30743	194.622	Part of operon	Part of operon	TU_51035-64618_F	62699	63352	F	-	hypothetical protein	-	-	NA	NA
BCE_0058	2.37253	319.638	Part of operon	Part of operon	TU_51035-64618_F	63310	63708	F	divIC	cell division protein DivIC	D	-	NA	NA
BCE_0059	3.14588	1374.09	Part of operon	64618	TU_51035-64618_F	63796	64278	F	-	hypothetical protein	J	-	NA	1.72685
BCE_0060	NA	NA	More than one TU	More than one TU	TU_66833-67366_F,TU_65931-66646_F	64950	67328	F	spoIIE	stage II sporulation protein E	TK	-	NA	NA
BCE_0061	1.43053	659.169	67462	Part of operon	TU_67462-74446_F	67554	68984	F	-	hypothetical protein	D	-	NA	NA
BCE_0062	1.6159	938.509	Part of operon	Part of operon	TU_67462-74446_F	68981	69523	F	hpt	hypoxanthine-guanine phosphoribosyltransferase	F	00230	NA	1.69661
BCE_0063	2.7662	725.533	Part of operon	Part of operon	TU_67462-74446_F	69609	71510	F	ftsH	cell division protein FtsH	O	-	3.0032	1.90254
BCE_0064	2.44106	270.319	Part of operon	Part of operon	TU_67462-74446_F	71736	72524	F	-	pantothenate kinase	K	00770	NA	NA
BCE_0065	2.7526	325.028	Part of operon	Part of operon	TU_67462-74446_F	72531	73406	F	hslO	Hsp33-like chaperonin	O	-	NA	NA
BCE_0066	2.90051	382.807	Part of operon	74446	TU_67462-74446_F	73511	74434	F	cysK	cysteine synthase A	E	00270	NA	NA
BCE_0067	3.81881	131.406	74494	Part of operon	TU_74494-82059_F	74609	76051	F	pabB	para-aminobenzoate synthase component I	EH	00790	NA	NA
BCE_0068	4.67316	152.928	Part of operon	Part of operon	TU_74494-82059_F	76057	76644	F	pabA	para-aminobenzoate/anthranilate synthase glutamine amidotransferase component II	EH	00790	NA	NA
BCE_0069	3.91212	187.991	Part of operon	Part of operon	TU_74494-82059_F	76638	77510	F	pabC	4-amino-4-deoxychorismate lyase	EH	00790	NA	NA
BCE_0070	4.74253	236.306	Part of operon	Part of operon	TU_74494-82059_F	77503	78345	F	folP	dihydropteroate synthase	H	00790	NA	NA
BCE_0071	3.26351	175.995	Part of operon	Part of operon	TU_74494-82059_F	78346	78708	F	folB	dihydroneopterin aldolase	H	00790	NA	NA
BCE_0072	4.23683	180.842	Part of operon	Part of operon	TU_74494-82059_F	78705	79220	F	folK	2-amino-4-hydroxy-6-hydroxymethyldihydropteridine pyrophosphokinase	H	00790	NA	NA
BCE_0073	3.21811	259.517	Part of operon	Part of operon	TU_74494-82059_F	79172	79375	F	-	DNA-binding protein	K	-	NA	NA
BCE_0074	4.41291	149.482	Part of operon	Part of operon	TU_74494-82059_F	79399	80397	F	-	NifR3 family TIM-barrel protein	J	-	NA	NA
BCE_0075	4.6396	590.872	Part of operon	82059	TU_74494-82059_F	80557	82056	F	lysS	lysyl-tRNA synthetase	J	00970	NA	NA
BCE_0076	3.02748	331.205	82108	Part of operon	TU_82108-87274_F	82152	82286	F	-	hypothetical protein	-	-	NA	NA
BCE_0077	3.09666	562.638	Part of operon	87274	TU_82108-87274_F	82283	82408	F	-	hypothetical protein	-	-	NA	NA
BCE_0078	1.96107	158.056	87285	Part of operon	TU_87285-141333_F	87416	87877	F	ctsR	transcriptional regulator CtsR	K	-	NA	NA
BCE_0079	2.26812	148.38	Part of operon	Part of operon	TU_87285-141333_F	88051	88599	F	-	hypothetical protein	S	-	NA	NA
BCE_0080	2.65911	161.723	Part of operon	Part of operon	TU_87285-141333_F	88604	89668	F	-	ATP:guanido phosphotransferase	E	-	NA	NA
BCE_0081	3.15372	167.259	Part of operon	Part of operon	TU_87285-141333_F	89691	92126	F	-	negative regulator of genetic competence ClpC/MecB	O	-	NA	NA
BCE_0082	2.0663	139.815	Part of operon	Part of operon	TU_87285-141333_F	92223	93599	F	radA	DNA repair protein RadA	O	-	NA	NA
BCE_0083	1.79945	119.21	Part of operon	Part of operon	TU_87285-141333_F	93603	94676	F	-	DNA integrity scanning protein DisA	R	-	NA	NA
BCE_0084	1.78778	236.065	Part of operon	Part of operon	TU_87285-141333_F	94837	95946	F	-	hypothetical protein	R	-	NA	NA
BCE_0085	2.13696	261.056	Part of operon	Part of operon	TU_87285-141333_F	95963	96643	F	ispD	2-C-methyl-D-erythritol 4-phosphate cytidylyltransferase	I	00900	NA	NA
BCE_0086	3.51629	176.636	Part of operon	Part of operon	TU_87285-141333_F	96759	97235	F	ispF	2-C-methyl-D-erythritol 2,4-cyclodiphosphate synthase	I	00900	NA	NA
BCE_0087	2.08254	407.029	Part of operon	Part of operon	TU_87285-141333_F	97325	98782	F	gltX	glutamyl-tRNA synthetase	J	00970	NA	NA
BCE_0088	2.8425	308.781	Part of operon	Part of operon	TU_87285-141333_F	99213	99878	F	cysE	serine O-acetyltransferase	E	00270	NA	NA
BCE_0089	3.01091	397.006	Part of operon	Part of operon	TU_87285-141333_F	99859	101256	F	cysS	cysteinyl-tRNA synthetase	J	00970	NA	NA
BCE_0090	3.60312	585.263	Part of operon	Part of operon	TU_87285-141333_F	101259	101666	F	-	hypothetical protein	S	-	NA	NA
BCE_0091	3.57961	457.169	Part of operon	Part of operon	TU_87285-141333_F	101663	102406	F	-	RNA methyltransferase	J	-	NA	NA
BCE_0092	4.90816	281.291	Part of operon	Part of operon	TU_87285-141333_F	102410	102922	F	-	hypothetical protein	R	-	NA	NA
BCE_0093	2.57065	49.5232	Part of operon	Part of operon	TU_87285-141333_F	102990	103649	F	sigH	RNA polymerase factor sigma-70	K	-	NA	NA
BCE_0094	1.62995	979.331	Part of operon	Part of operon	TU_87285-141333_F	103777	103923	F	rpmG	50S ribosomal protein L33	J	03010	NA	NA
BCE_0095	2.04823	586.221	Part of operon	Part of operon	TU_87285-141333_F	103956	104135	F	secE	preprotein translocase subunit SecE	U	03060	NA	NA
BCE_0096	1.7969	873.15	Part of operon	Part of operon	TU_87285-141333_F	104267	104800	F	nusG	transcription antitermination protein NusG	K	-	NA	1.79158
BCE_0097	NA	15114.4	Part of operon	Part of operon	TU_87285-141333_F	104968	105393	F	rplK	50S ribosomal protein L11	J	03010	NA	3.60073
BCE_0098	4.00597	5262.64	Part of operon	Part of operon	TU_87285-141333_F	105571	106263	F	rplA	50S ribosomal protein L1	J	03010	NA	3.48492
BCE_0099	3.31248	11268.4	Part of operon	Part of operon	TU_87285-141333_F	106496	106996	F	rplJ	50S ribosomal protein L10	J	03010	NA	3.43038
BCE_0100	5.18689	7485.28	Part of operon	Part of operon	TU_87285-141333_F	107064	107423	F	rplL	50S ribosomal protein L7/L12	J	03010	NA	2.26244
BCE_0101	3.92151	587.157	Part of operon	Part of operon	TU_87285-141333_F	107500	108099	F	-	ybxB protein	J	-	NA	4.57619
BCE_0102	4.25367	3921.91	Part of operon	Part of operon	TU_87285-141333_F	108393	111926	F	rpoB	DNA-directed RNA polymerase subunit beta	K	00230	NA	3.11935
BCE_0103	5.39369	3033.33	Part of operon	Part of operon	TU_87285-141333_F	111964	115575	F	rpoC	DNA-directed RNA polymerase subunit beta'	K	00230	NA	3.53816
BCE_0104	3.3442	8489.35	Part of operon	Part of operon	TU_87285-141333_F	115656	115937	F	-	hypothetical protein	J	03010	NA	3.29099
BCE_0105	8.01121	13077.2	Part of operon	Part of operon	TU_87285-141333_F	116052	116474	F	rpsL	30S ribosomal protein S12	J	03010	NA	5.07934
BCE_0106	8.84295	12971.4	Part of operon	Part of operon	TU_87285-141333_F	116504	116974	F	rpsG	30S ribosomal protein S7	J	03010	NA	6.6518
BCE_0107	6.9454	11412	Part of operon	Part of operon	TU_87285-141333_F	117181	119259	F	fusA	elongation factor G	J	-	NA	4.03608
BCE_0108	9.78856	14045.2	Part of operon	Part of operon	TU_87285-141333_F	119377	120564	F	tuf	elongation factor Tu	J	-	NA	6.11851
BCE_0109	3.49751	24561.1	Part of operon	Part of operon	TU_87285-141333_F	120965	121273	F	rpsJ	30S ribosomal protein S10	J	03010	NA	4.0554
BCE_0110	NA*	30094.7	Part of operon	Part of operon	TU_87285-141333_F	121308	121940	F	rplC	50S ribosomal protein L3	J	03010	NA	3.28288
BCE_0111	4.13353	28859.4	Part of operon	Part of operon	TU_87285-141333_F	121966	122589	F	rplD	50S ribosomal protein L4	J	03010	NA	3.20094
BCE_0112	4.81323	36536.1	Part of operon	Part of operon	TU_87285-141333_F	122589	122879	F	rplW	50S ribosomal protein L23	J	03010	NA	4.49208
BCE_0113	5.50011	38511.7	Part of operon	Part of operon	TU_87285-141333_F	122908	123738	F	rplB	50S ribosomal protein L2	J	03010	NA	4.0424
BCE_0114	5.76845	35467.2	Part of operon	Part of operon	TU_87285-141333_F	123799	124077	F	rpsS	30S ribosomal protein S19	J	03010	NA	5.37015
BCE_0115	8.96305	22016.6	Part of operon	Part of operon	TU_87285-141333_F	124095	124436	F	rplV	50S ribosomal protein L22	J	03010	NA	5.64032
BCE_0116	9.94993	19184.9	Part of operon	Part of operon	TU_87285-141333_F	124440	125099	F	rpsC	30S ribosomal protein S3	J	03010	NA	6.44015
BCE_0117	9.62276	22638.5	Part of operon	Part of operon	TU_87285-141333_F	125101	125535	F	rplP	50S ribosomal protein L16	J	03010	NA	9.17568
BCE_0118	11.7147	27969.4	Part of operon	Part of operon	TU_87285-141333_F	125501	125725	F	rpmC	50S ribosomal protein L29	J	03010	NA	11.2145
BCE_0119	NA	24799.3	Part of operon	Part of operon	TU_87285-141333_F	125746	126009	F	rpsQ	30S ribosomal protein S17	J	03010	NA	7.97695
BCE_0120	10.23	28205	Part of operon	Part of operon	TU_87285-141333_F	126053	126421	F	rplN	50S ribosomal protein L14	J	03010	NA	8.70988
BCE_0121	9.50276	28645.2	Part of operon	Part of operon	TU_87285-141333_F	126460	126771	F	rplX	50S ribosomal protein L24	J	03010	NA	6.94413
BCE_0122	8.57804	29179.4	Part of operon	Part of operon	TU_87285-141333_F	126798	127337	F	rplE	50S ribosomal protein L5	J	03010	NA	8.1826
BCE_0123	NA	20916.6	Part of operon	Part of operon	TU_87285-141333_F	127371	127556	F	rpsN	30S ribosomal protein S14	J	03010	NA	8.76149
BCE_0124	7.9021	22485.9	Part of operon	Part of operon	TU_87285-141333_F	127586	127984	F	rpsH	30S ribosomal protein S8	J	03010	NA	9.30642
BCE_0125	7.93328	25973.3	Part of operon	Part of operon	TU_87285-141333_F	128017	128556	F	rplF	50S ribosomal protein L6	J	03010	NA	6.70696
BCE_0126	12.9182	29570.9	Part of operon	Part of operon	TU_87285-141333_F	128588	128950	F	rplR	50S ribosomal protein L18	J	03010	NA	8.18266
BCE_0127	12.8578	33883.9	Part of operon	Part of operon	TU_87285-141333_F	128972	129472	F	rpsE	30S ribosomal protein S5	J	03010	NA	7.64813
BCE_0128	12.8249	29615.6	Part of operon	Part of operon	TU_87285-141333_F	129486	129668	F	rpmD	50S ribosomal protein L30	J	03010	NA	9.46115
BCE_0129	NA	22631.3	Part of operon	Part of operon	TU_87285-141333_F	129702	130142	F	rplO	50S ribosomal protein L15	J	03010	NA	7.27246
BCE_0130	9.80166	19704.8	Part of operon	Part of operon	TU_87285-141333_F	130142	131443	F	secY	preprotein translocase subunit SecY	U	03060	NA	9.4049
BCE_0131	13.4297	11449.3	Part of operon	Part of operon	TU_87285-141333_F	131500	132150	F	adk	adenylate kinase	F	00230	NA	10.514
BCE_0132	NA	19335.4	Part of operon	Part of operon	TU_87285-141333_F	132150	132896	F	maP	methionine aminopeptidase	J	-	NA	10.75
BCE_0133	NA	17038.7	Part of operon	Part of operon	TU_87285-141333_F	132965	133183	F	infA	translation initiation factor IF-1	J	-	NA	9.37519
BCE_0134	NA	27303.1	Part of operon	Part of operon	TU_87285-141333_F	133219	133332	F	rpmJ	50S ribosomal protein L36	J	03010	NA	9.12982
BCE_0135	NA	17194.6	Part of operon	Part of operon	TU_87285-141333_F	133354	133719	F	rpsM	30S ribosomal protein S13	J	03010	NA	8.65753
BCE_0136	NA	14282.6	Part of operon	Part of operon	TU_87285-141333_F	133744	134133	F	rpsK	30S ribosomal protein S11	J	03010	NA	4.55257
BCE_0137	NA	16044.3	Part of operon	Part of operon	TU_87285-141333_F	134314	135258	F	rpoA	DNA-directed RNA polymerase subunit alpha	K	00230	NA	10.8507
BCE_0138	11.2715	17044.3	Part of operon	Part of operon	TU_87285-141333_F	135294	135656	F	rplQ	50S ribosomal protein L17	J	03010	NA	5.01733
BCE_0139	3.96378	476.075	Part of operon	Part of operon	TU_87285-141333_F	135760	136602	F	cbiO	cobalt transporter ATP-binding subunit	P	02010	NA	NA
BCE_0140	3.82145	383.716	Part of operon	Part of operon	TU_87285-141333_F	136578	137459	F	cbiO	cobalt transporter ATP-binding subunit	P	02010	NA	NA
BCE_0141	3.72703	385.221	Part of operon	Part of operon	TU_87285-141333_F	137447	138241	F	-	cobalt transport protein	P	02010	NA	NA
BCE_0142	4.03564	362.751	Part of operon	Part of operon	TU_87285-141333_F	138256	138999	F	truA	tRNA pseudouridine synthase A	J	-	NA	NA
BCE_0143	5.47153	8939.68	Part of operon	Part of operon	TU_87285-141333_F	139152	139589	F	rplM	50S ribosomal protein L13	J	03010	NA	6.94534
BCE_0144	4.17195	3062.92	Part of operon	Part of operon	TU_87285-141333_F	139611	140003	F	rpsI	30S ribosomal protein S9	J	03010	NA	5.17577
BCE_0145	NA	8.46551	Part of operon	Part of operon	TU_87285-141333_F	140166	140594	F	-	hypothetical protein	-	-	NA	NA
BCE_0146	NA	NA	Part of operon	141333	TU_87285-141333_F	140661	141374	F	cwlD	germination-specific N-acetylmuramoyl-L-alanine amidase	M	-	NA	NA
BCE_0147	1.84462	282.433	141401	NA	TU_141401-142586_F	141519	142586	F	-	mrp protein	D	-	NA	NA
BCE_0148	1.19104	14.9432	NA	NA	TU_142643-143260_R	143260	142643	R	gerD	spore germination protein GerD	-	-	NA	NA
BCE_0149	1.91665	21.5325	NA	144064	TU_143400-144064_F	143400	144011	F	kbaA	kinb signaling pathway activation protein	-	-	NA	NA
BCE_0150	1.82334	10.1728	144625	144104	TU_144104-144625_R	144880	144116	R	-	polysaccharide deacetylase, putative	G	-	NA	NA
BCE_0151	NA	NA	NA	NA	NA	145051	145269	F	-	hypothetical protein	-	-	NA	NA
BCE_0152	NA	103.763	145318	151166	TU_145318-151166_F	145427	145525	F	-	hypothetical protein	-	-	NA	NA
BCE_0153	NA	10.1409	151277	152382	TU_151277-152382_F	151254	152399	F	-	glycerate kinase	G	00260	NA	NA
BCE_0154	NA	7.08002	152590	153507	TU_152590-153507_F	152609	153502	F	rocF	arginase	E	00330	NA	NA
BCE_0155	1.41295	191.93	153577	Part of operon	TU_153577-157419_F	153751	154572	F	-	hypothetical protein	S	-	NA	NA
BCE_0156	1.56332	302.564	Part of operon	Part of operon	TU_153577-157419_F	154565	156052	F	-	hypothetical protein	S	-	NA	NA
BCE_0157	1.92684	377.372	Part of operon	157419	TU_153577-157419_F	156045	157391	F	glmM	phosphoglucosamine mutase	G	00520	NA	NA
BCE_0158	NA	586.711	157494	160026	TU_157494-160026_F	157876	159678	F	glmS	glucosamine--fructose-6-phosphate aminotransferase	M	00250	NA	NA
BCE_0159	1.88558	19.3789	160034	162771	TU_160034-162771_F	160105	162642	F	-	hypothetical protein	R	-	NA	NA
BCE_0160	1.84757	20.881	162909	Part of operon	TU_162909-167922_F	163032	165779	F	-	ATP-dependent helicase DinG	KL	-	NA	NA
BCE_0161	2.0838	28.0279	Part of operon	Part of operon	TU_162909-167922_F	166499	166672	F	-	IS231-related transposase, truncation	-	-	NA	NA
BCE_0162	NA	3355.53	Part of operon	Part of operon	TU_162909-167922_F	167219	167413	F	-	hypothetical protein	K	-	NA	NA
BCE_0163	2.37181	227.787	Part of operon	NA	TU_162909-167922_F	167416	167922	F	-	hypothetical protein	-	-	NA	NA
BCE_0164	8.76184	1810.59	Part of operon	NA	TU_168143-168915_R	168349	168143	R	-	hypothetical protein	-	-	NA	3.94341
BCE_0165	NA	2156.16	Part of operon	Part of operon	TU_168143-168915_R	168581	168375	R	-	hypothetical protein	-	-	NA	NA
BCE_0166	NA	2184.06	168915	Part of operon	TU_168143-168915_R	168813	168607	R	-	hypothetical protein	-	-	NA	NA
BCE_0167	1.21301	232.517	169032	Part of operon	TU_169032-172581_F	169056	171275	F	-	ABC-type bacteriocin transporter family protein	V	-	NA	NA
BCE_0168	1.45088	275.846	Part of operon	NA	TU_169032-172581_F	171268	172581	F	-	hypothetical protein	M	-	NA	NA
BCE_0169	1.76617	192.968	NA	NA	TU_172574-172723_R	172723	172574	R	-	hypothetical protein	-	-	NA	1.70868
BCE_0170	1.82556	367.678	NA	Part of operon	TU_172623-173626_F	172623	173303	F	-	hypothetical protein	-	-	NA	NA
BCE_0171	1.55862	660.206	Part of operon	173626	TU_172623-173626_F	173324	173596	F	-	hypothetical protein	-	-	NA	NA
BCE_0172	NA	NA	NA	NA	NA	174238	173774	R	-	hypothetical protein	-	-	NA	NA
BCE_0173	NA	6.42046	174339	175457	TU_174339-175457_F	174481	174981	F	-	hypothetical protein	-	-	NA	NA
BCE_0174	2.13214	7.53517	More than one TU	More than one TU	TU_175483-175912_F,TU_174339-175457_F,TU_176029-177435_F	175227	176066	F	-	Tn7-like transposition protein A	-	-	NA	NA
BCE_0175	1.32743	5.30633	176029	177435	TU_176029-177435_F	176035	178185	F	-	Tn7-like transposition protein B	L	-	NA	NA
BCE_0176	NA	NA	178532	180649	TU_178532-180649_F	178182	179834	F	-	Tn7-like transposition protein C	C	-	NA	NA
BCE_0177	2.24763	7.06328	More than one TU	More than one TU	TU_180764-187016_F,TU_178532-180649_F	179828	181678	F	-	Tn7-like transposition protein D	-	-	NA	NA
BCE_0178	1.90763	11.9443	180764	Part of operon	TU_180764-187016_F	181707	183539	F	-	Tn7-like transposition protein D	-	-	NA	NA
BCE_0179	NA	40.6405	Part of operon	Part of operon	TU_180764-187016_F	183854	185173	F	-	hypothetical protein	-	-	NA	NA
BCE_0180	1.6829	45.4764	Part of operon	Part of operon	TU_180764-187016_F	185195	185842	F	-	hypothetical protein	-	-	NA	NA
BCE_0181	1.24659	50.4519	Part of operon	187016	TU_180764-187016_F	185811	186935	F	-	hypothetical protein	-	-	NA	NA
BCE_0182	NA	NA	NA	NA	NA	187395	188228	F	-	Tn7-like transposition protein A	-	-	NA	NA
BCE_0183	NA	NA	NA	NA	NA	188225	190417	F	-	Tn7-like transposition protein B	L	-	NA	NA
BCE_0184	NA	NA	NA	NA	NA	190414	192081	F	-	Tn7-like transposition protein C	-	-	NA	NA
BCE_0185	NA	NA	NA	NA	NA	192085	193833	F	-	Tn7-like transposition protein D	-	-	NA	NA
BCE_0186	NA	NA	NA	NA	NA	193865	195466	F	-	hypothetical protein	-	-	NA	NA
BCE_0187	2.01774	321.683	195654	Part of operon	TU_195654-197554_F	195719	196297	F	-	hypothetical protein	-	-	NA	NA
BCE_0188	2.40769	225.656	Part of operon	Part of operon	TU_195654-197554_F	196294	196848	F	-	hypothetical protein	-	-	NA	NA
BCE_0189	2.42504	222.437	Part of operon	197554	TU_195654-197554_F	196865	197539	F	-	hypothetical protein	-	-	NA	NA
BCE_0190	3.09825	76.6633	198404	197565	TU_197565-198404_R	197999	197709	R	-	hypothetical protein	-	-	NA	NA
BCE_0191	1.84324	5.56157	198964	Part of operon	TU_198964-201213_F	198554	200512	F	-	prolyl oligopeptidase family protein, putative	E	-	NA	NA
BCE_0192	2.52526	133.043	Part of operon	201213	TU_198964-201213_F	200616	201182	F	-	hypothetical protein	-	-	NA	NA
BCE_0193	NA	10.8274	NA	201227	TU_201227-201573_R	201573	201229	R	-	ECF subfamily RNA polymerase sigma factor	K	-	NA	NA
BCE_0194	2.24417	30.1636	NA	202741	TU_201962-202741_F	201962	202735	F	fabG	3-ketoacyl-(acyl-carrier-protein) reductase	IQR	00061	NA	NA
BCE_0195	NA	NA	202898	202769	TU_202769-202898_R	203441	202773	R	-	ABC transporter, permease protein	P	02010	NA	NA
BCE_0196	NA	NA	NA	NA	NA	204456	203416	R	-	ABC transporter, ATP-binding protein	P	02010	NA	NA
BCE_0197	NA	NA	NA	NA	NA	205281	204469	R	-	ABC transporter, substrate-binding protein, putative	P	02010	NA	NA
BCE_0198	NA	NA	NA	NA	NA	206472	205564	R	-	alcohol dehydrogenase, zinc-containing	CR	00010	NA	NA
BCE_0199	NA	18.1419	206612	Part of operon	TU_206612-211796_F	206660	208066	F	-	oxidoreductase, FAD-binding	C	-	NA	NA
BCE_0200	1.92287	32.4502	Part of operon	Part of operon	TU_206612-211796_F	208063	208596	F	-	hypothetical protein	GEPR	-	NA	NA
BCE_0201	3.80297	51.8815	Part of operon	Part of operon	TU_206612-211796_F	208675	210396	F	-	hypothetical protein	-	-	NA	NA
BCE_0202	3.63027	53.4462	Part of operon	211796	TU_206612-211796_F	210515	211774	F	-	Bcr/CflA subfamily drug resistance transporter	GEPR	-	NA	NA
BCE_0203	1.2476	64.2342	211903	NA	TU_211903-212540_F	212037	212540	F	-	putative lipoprotein	-	-	NA	NA
BCE_0204	NA	146.998	212784	NA	TU_212557-212784_R	212820	212557	R	-	hypothetical protein	-	-	NA	NA
BCE_0205	NA	NA	NA	NA	NA	213182	214099	F	-	oligopeptide ABC transporter, permease protein	EP	02010	NA	NA
BCE_0206	NA	NA	NA	NA	NA	214116	215120	F	-	oligopeptide ABC transporter, permease protein	EP	02010	NA	NA
BCE_0207	NA	NA	NA	NA	NA	215077	216087	F	-	oligopeptide ABC transporter, ATP-binding protein	EP	02010	NA	NA
BCE_0208	NA	NA	216781	Part of operon	TU_216781-217028_F	216084	216857	F	-	oligopeptide ABC transporter, ATP-binding protein	E	02010	NA	NA
BCE_0209	NA	NA	Part of operon	217028	TU_216781-217028_F	216871	218481	F	-	oligopeptide ABC transporter, oligopeptide-binding protein	E	02010	NA	NA
BCE_0210	NA	NA	NA	NA	NA	218970	218503	R	-	putative lipoprotein	-	-	NA	NA
BCE_0211	NA	NA	219356	Part of operon	TU_219356-221302_F	219144	219416	F	-	AraC family transcriptional regulator	K	-	NA	NA
BCE_0212	2.2824	132.467	Part of operon	Part of operon	TU_219356-221302_F	219524	220105	F	-	transcription regulator TetR/AcrR family protein	K	-	NA	NA
BCE_0213	4.16939	5.27917	Part of operon	NA	TU_219356-221302_F	220163	221302	F	-	hypothetical protein	S	-	NA	NA
BCE_0214	NA	NA	221872	NA	TU_221347-221872_R	222987	221347	R	-	oligopeptide ABC transporter, oligopeptide-binding protein, putative	E	02010	NA	NA
BCE_0215	NA	29.0233	Part of operon	224355	TU_224355-227064_R	225014	223374	R	-	oligopeptide ABC transporter, oligopeptide-binding protein, putative	E	02010	NA	NA
BCE_0216	4.0665	94.4318	Part of operon	Part of operon	TU_224355-227064_R	226239	225406	R	-	aldo/keto reductase family oxidoreductase	R	-	NA	NA
BCE_0217	3.62322	95.9854	227064	Part of operon	TU_224355-227064_R	227044	226241	R	-	pyrroline-5-carboxylate reductase	E	00330	NA	NA
BCE_0218	NA	NA	NA	NA	NA	227144	227239	F	-	hypothetical protein	-	-	NA	NA
BCE_0219	1.66241	6.21621	227469	NA	TU_227469-227882_F	227232	227882	F	-	nucleoside transporter	H	-	NA	NA
BCE_0220	1.87559	43.4781	228994	NA	TU_227950-228994_R	228801	227950	R	-	glucose uptake protein	G	-	NA	NA
BCE_0221	2.26287	18.1393	Part of operon	229105	TU_229105-230602_R	229777	229103	R	-	molybdenum ABC transporter, permease protein, putative	P	02010	NA	NA
BCE_0222	2.45579	16.9724	230602	Part of operon	TU_229105-230602_R	230589	229783	R	-	molybdenum ABC transporter, molybdate-binding protein	P	02010	NA	NA
BCE_0223	1.4226	26.5975	230610	231813	TU_230610-231813_F	230724	231671	F	-	molybdopterin biosynthesis protein, putative	P	-	NA	NA
BCE_0224	NA	NA	NA	NA	NA	231987	231886	R	-	hypothetical protein	-	-	NA	NA
BCE_0225	NA	NA	NA	NA	NA	231914	232186	F	-	hypothetical protein	-	-	NA	NA
BCE_0226	1.50293	23.6967	233122	232258	TU_232258-233122_R	233109	232243	R	-	LysR family transcriptional regulator	K	-	NA	NA
BCE_0227	NA	NA	NA	NA	NA	233234	234205	F	-	EamA family protein	GER	-	NA	NA
BCE_0228	2.01843	NA	NA	NA	NA	234227	234367	F	-	hypothetical protein	-	-	NA	NA
BCE_0229	NA	NA	NA	NA	NA	234637	234536	R	-	hypothetical protein	-	-	NA	NA
BCE_0230	NA	6.33536	234907	235472	TU_234907-235472_F	234860	235465	F	-	1-acyl-sn-glycerol-3-phosphate acyltransferase, putative	I	00561	NA	NA
BCE_0231	NA	NA	NA	NA	NA	235601	235792	F	-	hypothetical protein	-	-	NA	NA
BCE_0232	1.72618	11.8829	235926	236924	TU_235926-236924_F	235929	236906	F	-	LacI family sugar-binding transcriptional regulator	K	-	NA	NA
BCE_0233	NA	NA	NA	NA	NA	237055	237384	F	-	hypothetical protein	-	-	NA	NA
BCE_0234	NA	54.9187	237484	238356	TU_237484-238356_F	237503	238339	F	-	yitT family protein	S	-	NA	NA
BCE_0235	NA	NA	NA	NA	NA	238479	238835	F	-	hypothetical protein	S	-	NA	NA
BCE_0236	NA	NA	NA	NA	NA	239409	239522	F	-	hypothetical protein	-	-	NA	NA
BCE_0237	NA	NA	NA	NA	NA	239581	240378	F	-	TatD family deoxyribonuclease	L	-	NA	NA
BCE_0238	1.65213	8.61246	240930	242070	TU_240930-242070_F	240580	242085	F	-	putative lipoprotein	-	-	NA	NA
BCE_0239	1.32359	41.5052	NA	242130	TU_242130-243769_R	243769	242120	R	-	hypothetical protein	S	-	NA	NA
BCE_0240	1.38581	42.9431	NA	NA	TU_244020-244553_F	244020	244553	F	-	invasion protein LagB	M	-	NA	NA
BCE_0241	1.70872	11.2247	245456	NA	TU_244565-245456_R	245359	244565	R	-	hypothetical protein	C	-	NA	NA
BCE_0242	NA	NA	NA	NA	NA	245616	245494	R	-	hypothetical protein	-	-	NA	NA
BCE_0243	NA	NA	NA	NA	NA	245985	246176	F	-	hypothetical protein	-	-	NA	NA
BCE_0244	NA	NA	NA	NA	NA	246152	246286	F	-	hypothetical protein	-	-	NA	NA
BCE_0245	NA	NA	NA	NA	NA	246301	248181	F	-	ABC transporter, ATP-binding protein	R	-	NA	NA
BCE_0246	NA	NA	NA	NA	NA	248578	248706	F	-	hypothetical protein	-	-	NA	NA
BCE_0247	4.4843	8.70781	248773	Part of operon	TU_248773-256484_F	248861	250564	F	-	oligopeptide ABC transporter, substrate-binding protein, putative	E	02010	NA	NA
BCE_0248	2.35387	24.0792	Part of operon	Part of operon	TU_248773-256484_F	250802	252529	F	-	oligopeptide ABC transporter, oligopeptide-binding protein, putative	E	02010	NA	NA
BCE_0249	2.26302	17.9986	Part of operon	Part of operon	TU_248773-256484_F	252638	253594	F	-	oligopeptide ABC transporter, permease protein	EP	02010	NA	NA
BCE_0250	2.63589	18.7537	Part of operon	Part of operon	TU_248773-256484_F	253608	254531	F	-	oligopeptide ABC transporter, permease protein	EP	02010	NA	NA
BCE_0251	3.45559	33.3184	Part of operon	Part of operon	TU_248773-256484_F	254542	255522	F	-	oligopeptide ABC transporter, ATP-binding protein	EP	02010	NA	NA
BCE_0252	3.65905	23.6313	Part of operon	NA	TU_248773-256484_F	255519	256484	F	-	oligopeptide ABC transporter, ATP-binding protein	E	02010	NA	NA
BCE_0253	3.84676	143.937	257426	NA	TU_256524-257426_R	257396	256524	R	Cof2	HAD superfamily hydrolase	R	-	NA	NA
BCE_0254	NA	NA	NA	NA	NA	257845	257952	F	-	hypothetical protein	-	-	NA	NA
BCE_0255	NA	NA	NA	NA	NA	257994	258101	F	-	hypothetical protein	-	-	NA	NA
BCE_0256	NA	NA	NA	NA	NA	258146	258253	F	-	hypothetical protein	-	-	NA	NA
BCE_0257	NA	NA	NA	NA	NA	258371	258093	R	-	hypothetical protein	-	-	NA	NA
BCE_0258	NA	17.2938	258376	Part of operon	TU_258376-258541_F	258296	258403	F	-	hypothetical protein	-	-	NA	NA
BCE_0259	NA	11.2176	Part of operon	258541	TU_258376-258541_F	258446	258556	F	-	hypothetical protein	-	-	NA	NA
BCE_0260	NA	NA	NA	NA	NA	258866	259984	F	hppD	4-hydroxyphenylpyruvate dioxygenase	ER	00130	NA	NA
BCE_0261	NA	NA	NA	NA	NA	260051	261007	F	-	fumarylacetoacetate hydrolase family protein	Q	-	NA	NA
BCE_0262	1.79954	10.7921	261157	262168	TU_261157-262168_F	260973	262145	F	-	homogentisate 1,2-dioxygenase, putative	Q	00350	NA	NA
BCE_0263	NA	NA	NA	NA	NA	262378	263793	F	-	amino acid permease	E	-	NA	NA
BCE_0264	3.15977	9.29951	263894	Part of operon	TU_263894-269851_F	263902	265173	F	-	major facilitator family transporter	GEPR	-	NA	NA
BCE_0265	1.93128	217.219	Part of operon	Part of operon	TU_263894-269851_F	265407	266492	F	ddl	D-alanyl-alanine synthetase A	M	00473	NA	NA
BCE_0266	1.99894	151.819	Part of operon	Part of operon	TU_263894-269851_F	266554	267930	F	murF	UDP-N-acetylmuramoylalanyl-D-glutamyl-2,6-diaminopimelate--D-alanyl-D-alanyl ligase	M	00300	NA	NA
BCE_0267	1.62118	1883.61	Part of operon	269851	TU_263894-269851_F	268236	269813	F	-	DEAD-box ATP dependent DNA helicase	LKJ	03018	1.40743	1.58496
BCE_0268	1.14899	7.11148	269866	270847	TU_269866-270847_F	269909	270871	F	uvsE	putative UV damage endonuclease	L	-	NA	NA
BCE_0269	1.11678	6.51914	NA	271005	TU_271005-271436_R	271436	270864	R	-	rhomboid family protein	R	-	NA	NA
BCE_0270	2.34566	17.8703	NA	Part of operon	TU_271529-277461_F	271529	271888	F	acpS	4'-phosphopantetheinyl transferase	I	00770	NA	NA
BCE_0271	3.00793	22.7173	Part of operon	Part of operon	TU_271529-277461_F	271982	272995	F	-	putative lipoprotein	M	-	NA	NA
BCE_0272	2.65393	13.6577	Part of operon	Part of operon	TU_271529-277461_F	273114	274283	F	dal	alanine racemase	M	00473	NA	NA
BCE_0273	6.73727	832.954	Part of operon	Part of operon	TU_271529-277461_F	274583	274870	F	-	hypothetical protein	K	-	NA	4.7834
BCE_0274	4.92365	445.616	Part of operon	Part of operon	TU_271529-277461_F	274875	275225	F	-	PemK family transcriptional regulator	T	-	5.41521	5.93055
BCE_0275	3.19605	94.5744	Part of operon	NA	TU_271529-277461_F	275293	277461	F	-	S1 RNA-binding domain-containing protein	K	-	NA	NA
BCE_0276	NA	NA	277523	NA	TU_277519-277523_R	277635	277519	R	-	hypothetical protein	-	-	NA	NA
BCE_0277	NA	NA	NA	NA	NA	277831	278289	F	-	hypothetical protein	S	-	NA	NA
BCE_0278	NA	NA	NA	NA	NA	284716	285021	F	-	hypothetical protein	R	-	NA	NA
BCE_0279	NA	42.0306	285237	Part of operon	TU_285237-288238_F	285257	285730	F	-	hypothetical protein	R	-	NA	NA
BCE_0280	2.20293	109.322	Part of operon	Part of operon	TU_285237-288238_F	285711	286403	F	-	hypothetical protein	O	-	NA	NA
BCE_0281	2.50572	87.9879	Part of operon	Part of operon	TU_285237-288238_F	286417	286860	F	rimI	ribosomal-protein-alanine acetyltransferase	R	-	NA	NA
BCE_0282	2.66994	206.608	Part of operon	Part of operon	TU_285237-288238_F	286860	287876	F	gcP	putative DNA-binding/iron metalloprotein/AP endonuclease	O	-	NA	NA
BCE_0283	NA	8.41321	Part of operon	288238	TU_285237-288238_F	287956	288066	F	-	hypothetical protein	-	-	NA	NA
BCE_0284	2.15452	70.8447	NA	288265	TU_288265-290284_R	290284	288296	R	-	ABC transporter, ATP-binding protein	R	-	NA	NA
BCE_0285	2.24337	144.774	NA	NA	TU_290418-291047_F	290418	291047	F	-	redox-sensing transcriptional repressor Rex	R	-	NA	NA
BCE_0286	NA	70.2562	Part of operon	NA	TU_291077-292212_R	291268	291077	R	-	putative lipoprotein	-	-	NA	NA
BCE_0287	2.33933	55.0635	292212	Part of operon	TU_291077-292212_R	292014	291265	R	-	CAAX amino terminal protease family protein	R	-	NA	NA
BCE_0288	NA	942.349	292220	Part of operon	TU_292220-294431_F	292412	292696	F	groES	co-chaperonin GroES	O	-	NA	5.27616
BCE_0289	12.1009	990.5	Part of operon	Part of operon	TU_292220-294431_F	292735	293856	F	-	chaperonin family protein	O	03018	NA	5.41213
BCE_0290	NA	558.647	Part of operon	294431	TU_292220-294431_F	293985	294368	F	-	chaperonin family protein	O	-	NA	NA
BCE_0291	3.89086	256.651	294463	296366	TU_294463-296366_F	294775	296313	F	guaA	GMP synthase	FF	00230	NA	NA
BCE_0292	3.3044	25.093	NA	296375	TU_296375-296674_R	296674	296522	R	-	hypothetical protein	-	-	NA	NA
BCE_0293	NA	NA	NA	298026	TU_296694-298026_F	296694	298019	F	-	xanthine/uracil permease family protein	R	-	NA	NA
BCE_0294	NA	14.6332	More than one TU	Part of operon	TU_298694-299711_F,TU_298141-298646_F	298164	298865	F	-	DNA-binding response regulator	TK	-	NA	NA
BCE_0295	1.81223	10.8862	Part of operon	Part of operon	TU_299745-300354_F,TU_298694-299711_F	298849	300354	F	-	sensor histidine kinase	T	-	NA	NA
BCE_0296	NA	227.877	More than one TU	Part of operon	TU_300471-300526_R,TU_300392-300395_R	300526	300392	R	-	hypothetical protein	-	-	NA	NA
BCE_0297	NA	99.5705	NA	300717	TU_300582-300717_F	300582	300680	F	-	hypothetical protein	-	-	NA	NA
BCE_0298	NA	NA	NA	NA	NA	306525	305449	R	-	hypothetical protein	-	-	NA	NA
BCE_0299	NA	NA	NA	NA	NA	307255	306740	R	-	hypothetical protein	QR	-	NA	NA
BCE_0300	NA	7.75241	Part of operon	307398	TU_307398-307716_R	307611	307264	R	-	hypothetical protein	-	-	NA	NA
BCE_0301	NA	NA	307716	Part of operon	TU_307398-307716_R	308360	307638	R	-	hypothetical protein	QR	-	NA	NA
BCE_0302	NA	NA	NA	NA	NA	309357	308563	R	-	hypothetical protein	-	-	NA	NA
BCE_0303	NA	NA	NA	NA	NA	309629	310573	F	-	UDP-glucose 4-epimerase, putative	MG	00052	NA	NA
BCE_0304	NA	NA	NA	NA	NA	311390	310614	R	-	hypothetical protein	QRJ	-	NA	NA
BCE_0305	NA	NA	NA	NA	NA	312728	311457	R	-	hypothetical protein	MM	-	NA	NA
BCE_0306	NA	NA	NA	NA	NA	313387	312791	R	-	glycosyl transferase, group 1 family protein	M	-	NA	NA
BCE_0307	NA	193.991	313690	314298	TU_313690-314298_F	313793	313891	F	-	hypothetical protein	-	-	NA	NA
BCE_0308	1.85893	10.7442	More than one TU	More than one TU	TU_319464-319761_F,TU_319788-321269_F	319555	320259	F	-	aspartate racemase	M	00250	NA	NA
BCE_0309	0.888229	19.0828	319788	321269	TU_319788-321269_F	320384	321253	F	-	transcriptional regulator, LysR family protein	K	-	NA	NA
BCE_0310	NA	NA	NA	NA	NA	321520	321669	F	-	hypothetical protein	-	-	NA	NA
BCE_0311	NA	16.7698	322440	322914	TU_322440-322914_F	322892	322990	F	-	hypothetical protein	-	-	NA	NA
BCE_0312	NA	NA	NA	NA	NA	328086	327958	R	-	hypothetical protein	-	-	NA	NA
BCE_0313	2.37539	8.06178	NA	328254	TU_328254-328542_R	328542	328144	R	-	hypothetical protein	L	-	NA	NA
BCE_0314	1.19474	16.5615	NA	329627	TU_328673-329627_F	328673	329593	F	-	hypothetical protein	GER	-	NA	NA
BCE_0315	NA	NA	NA	NA	NA	330463	329672	R	-	hypothetical protein	-	-	NA	NA
BCE_0316	NA	58.6942	330591	330832	TU_330591-330832_F	330710	330808	F	-	hypothetical protein	-	-	NA	NA
BCE_0317	2.67349	40.7793	336177	Part of operon	TU_336177-339623_F	336406	336891	F	purE	phosphoribosylaminoimidazole carboxylase catalytic subunit	F	00230	NA	NA
BCE_0318	NA	90.2522	Part of operon	Part of operon	TU_336177-339623_F	336888	338039	F	purK	phosphoribosylaminoimidazole carboxylase ATPase subunit	F	00230	NA	NA
BCE_0319	6.86133	172.224	Part of operon	339623	TU_336177-339623_F	338036	339343	F	purB	adenylosuccinate lyase	F	00230	NA	NA
BCE_0320	NA	NA	More than one TU	More than one TU	TU_336177-339623_F,TU_339789-341734_F	339432	340151	F	purC	phosphoribosylaminoimidazole-succinocarboxamide synthase	F	00230	NA	NA
BCE_0321	2.71837	9.35901	339789	Part of operon	TU_339789-341734_F	340144	340398	F	-	phosphoribosylformylglycinamidine synthase subunit PurS	F	00230	NA	NA
BCE_0322	2.89951	11.2258	Part of operon	341734	TU_339789-341734_F	340395	341078	F	purQ	phosphoribosylformylglycinamidine synthase I	F	00230	NA	NA
BCE_0323	2.73071	9.62845	More than one TU	More than one TU	TU_341743-345442_F,TU_339789-341734_F	341062	343281	F	purL	phosphoribosylformylglycinamidine synthase II	F	00230	NA	NA
BCE_0324	2.9968	11.4315	341743	345442	TU_341743-345442_F	343266	344681	F	purF	amidophosphoribosyltransferase	F	00230	NA	NA
BCE_0325	NA	NA	More than one TU	More than one TU	TU_345466-349461_F,TU_341743-345442_F	344784	345824	F	purM	phosphoribosylaminoimidazole synthetase	F	00230	NA	NA
BCE_0326	3.05841	7.23517	345466	Part of operon	TU_345466-349461_F	345821	346408	F	purN	phosphoribosylglycinamide formyltransferase	F	00230	NA	NA
BCE_0327	3.06174	17.4965	Part of operon	Part of operon	TU_345466-349461_F	346433	347968	F	purH	bifunctional phosphoribosylaminoimidazolecarboxamide formyltransferase/IMP cyclohydrolase	F	00230	NA	NA
BCE_0328	3.54204	17.7017	Part of operon	NA	TU_345466-349461_F	348190	349461	F	purD	phosphoribosylamine--glycine ligase	F	00230	NA	NA
BCE_0329	5.10736	170.423	Part of operon	NA	TU_349499-350534_R	349663	349499	R	-	hypothetical protein	S	-	NA	NA
BCE_0330	5.31861	80.8272	350534	Part of operon	TU_349499-350534_R	350525	349680	R	-	SPFH domain-containing protein/band 7 family protein	O	-	NA	NA
BCE_0331	2.19953	11.2547	351060	350684	TU_350684-351060_R	351113	350736	R	-	hypothetical protein	-	-	NA	NA
BCE_0332	NA	6.73785	351285	Part of operon	TU_351285-358496_F	351178	351408	F	-	hypothetical protein	-	-	NA	NA
BCE_0333	1.55389	137.242	Part of operon	Part of operon	TU_351285-358496_F	351449	352138	F	-	geranylgeranylglyceryl phosphate synthase-like protein	R	-	NA	NA
BCE_0334	1.49914	141.602	Part of operon	Part of operon	TU_351285-358496_F	352151	354394	F	pcrA	ATP-dependent DNA helicase PcrA	L	03420	NA	NA
BCE_0335	1.81763	207.371	Part of operon	Part of operon	TU_351285-358496_F	354410	356419	F	ligA	NAD-dependent DNA ligase LigA	L	03030	NA	NA
BCE_0336	1.8978	152.255	Part of operon	Part of operon	TU_351285-358496_F	356436	357629	F	-	putative lipoprotein	R	-	NA	NA
BCE_0337	3.18931	75.2315	Part of operon	358496	TU_351285-358496_F	357725	358495	F	-	hypothetical protein	R	-	NA	NA
BCE_0338	7.63122	141.635	358619	360219	TU_358619-360219_F	358649	360196	F	-	1-pyrroline-5-carboxylate dehydrogenase	C	00250	NA	NA
BCE_0339	3.40605	26.9784	360338	360734	TU_360338-360734_F	360368	360517	F	-	hypothetical protein	-	-	NA	NA
BCE_0340	NA	NA	NA	NA	NA	361311	360748	R	-	isochorismatase family protein	Q	-	NA	NA
BCE_0341	NA	NA	NA	NA	NA	361784	362803	F	-	ABC transporter, ATP-binding protein	P	02010	NA	NA
BCE_0342	NA	NA	NA	NA	NA	362793	363458	F	-	ABC transporter, permease protein	P	02010	NA	NA
BCE_0343	NA	NA	NA	NA	NA	363479	364333	F	-	ABC transporter, substrate-binding protein, putative	P	02010	NA	NA
BCE_0344	NA	NA	NA	NA	NA	364976	364509	R	-	hypothetical protein	-	-	NA	NA
BCE_0345	NA	NA	NA	NA	NA	365226	365035	R	-	hypothetical protein	-	-	NA	NA
BCE_0346	3.19729	5.89662	More than one TU	More than one TU	TU_365859-366034_R,TU_366050-366986_R	366397	365219	R	-	arsenite-activated ATPase (arsA)	P	-	NA	NA
BCE_0347	3.37609	72.1829	366986	366050	TU_366050-366986_R	366960	366478	R	-	MarR family transcriptional regulator	K	-	NA	NA
BCE_0348	NA	14.8858	367121	367395	TU_367121-367395_F	367192	367428	F	-	hypothetical protein	S	-	NA	NA
BCE_0349	3.54831	770.182	367507	Part of operon	TU_367507-373052_F	367570	367860	F	gatC	aspartyl/glutamyl-tRNA amidotransferase subunit C	J	00970	NA	NA
BCE_0350	4.17901	669.69	Part of operon	Part of operon	TU_367507-373052_F	367876	369333	F	gatA	aspartyl/glutamyl-tRNA amidotransferase subunit A	J	00970	NA	NA
BCE_0351	4.31711	472.343	Part of operon	Part of operon	TU_367507-373052_F	369348	370775	F	gatB	aspartyl/glutamyl-tRNA amidotransferase subunit B	J	00970	5.14276	NA
BCE_0352	1.60003	123.233	Part of operon	Part of operon	TU_367507-373052_F	371245	372150	F	-	putative lipid kinase	IR	-	NA	NA
BCE_0353	4.13581	14.365	Part of operon	373052	TU_367507-373052_F	372296	373039	F	-	haloacid dehalogenase/epoxide hydrolase family protein	R	00630	NA	NA
BCE_0354	NA	NA	NA	NA	NA	373152	374558	F	gabT	4-aminobutyrate aminotransferase	E	00250	NA	NA
BCE_0355	NA	NA	375793	Part of operon	TU_375793-377870_F	374675	376042	F	-	sensory box sigma-54 dependent DNA-binding response regulator	KT	-	NA	NA
BCE_0356	4.02826	7.57498	Part of operon	Part of operon	TU_375793-377870_F	376035	377486	F	gabD	succinate-semialdehyde dehydrogenase (NADP+)	C	00250	NA	NA
BCE_0357	2.69413	20.1761	Part of operon	377870	TU_375793-377870_F	377534	377857	F	-	SMR family multidrug efflux pump	P	-	NA	NA
BCE_0358	NA	5.90521	378256	NA	TU_378256-378481_F	377990	378481	F	-	putative lipoprotein	-	-	NA	NA
BCE_0359	5.41532	25.5611	Part of operon	NA	TU_378527-381011_R	379756	378527	R	ampS	aminopeptidase AmpS	E	-	NA	NA
BCE_0360	1.90899	76.7443	381011	Part of operon	TU_378527-381011_R	380955	379873	R	-	polysaccharide deacetylase-like protein	G	-	NA	NA
BCE_0361	NA	NA	381032	NA	TU_381032-381123_F	381022	381123	F	-	hypothetical protein	-	-	NA	NA
BCE_0362	1.74525	56.4325	382676	NA	TU_381130-382676_R	382326	381130	R	-	NupC family nucleoside transporter	F	-	NA	NA
BCE_0363	1.41448	117.139	382720	Part of operon	TU_382720-385866_F	382752	384134	F	-	RNA methyltransferase	J	00340	NA	NA
BCE_0364	2.80368	997.1	Part of operon	Part of operon	TU_382720-385866_F	384456	384809	F	-	phage repressor	K	-	NA	NA
BCE_0365	2.75626	786.99	Part of operon	NA	TU_382720-385866_F	384814	385866	F	-	DNA-cytosine methyltransferase family protein	L	00270	NA	NA
BCE_0366	4.99359	99.6938	Part of operon	NA	TU_385875-390217_R	385976	385875	R	-	hypothetical protein	-	-	NA	NA
BCE_0367	3.37745	128.267	Part of operon	Part of operon	TU_385875-390217_R	386865	385909	R	-	hypothetical protein	-	-	NA	NA
BCE_0368	2.9753	123.233	Part of operon	Part of operon	TU_385875-390217_R	388742	386880	R	-	hypothetical protein	-	-	NA	NA
BCE_0369	2.70733	90.723	Part of operon	Part of operon	TU_385875-390217_R	389902	388754	R	-	restriction endonuclease, putative	-	-	NA	NA
BCE_0370	1.52099	82.651	390217	Part of operon	TU_385875-390217_R	390137	389907	R	-	hypothetical protein	K	-	NA	NA
BCE_0371	1.67634	43.6154	390280	392194	TU_390280-392194_F	390369	392207	F	-	hypothetical protein	K	-	NA	NA
BCE_0372	NA	NA	NA	NA	NA	392548	393213	F	-	hypothetical protein	-	-	NA	NA
BCE_0373	NA	NA	NA	NA	NA	393260	393478	F	-	hypothetical protein	-	-	NA	NA
BCE_0374	NA	NA	NA	NA	NA	393453	393776	F	-	rRNA biogenesis protein rrp5, putative	-	-	NA	NA
BCE_0375	NA	NA	NA	NA	NA	393769	394857	F	-	hypothetical protein	-	-	NA	NA
BCE_0376	NA	NA	NA	NA	NA	394909	395457	F	-	hypothetical protein	-	-	NA	NA
BCE_0377	NA	NA	396986	NA	TU_396986-397464_F	395530	397464	F	-	DNA polymerase I	L	-	NA	NA
BCE_0378	2.50536	68.4835	NA	NA	TU_397749-398348_R	398348	397749	R	-	TetR family transcriptional regulator	K	-	NA	NA
BCE_0379	NA	77.4463	NA	Part of operon	TU_398476-399409_F	398476	399165	F	-	hypothetical protein	-	-	NA	NA
BCE_0380	2.17039	115.608	Part of operon	NA	TU_398476-399409_F	399191	399409	F	-	hypothetical protein	-	-	NA	NA
BCE_0381	1.79894	103.763	399681	NA	TU_399310-399681_R	399492	399310	R	-	hypothetical protein	-	-	NA	NA
BCE_0382	NA	NA	NA	NA	NA	399794	400546	F	-	phage antirepressor protein, putative	KS	-	NA	NA
BCE_0383	NA	NA	NA	NA	NA	400546	400980	F	-	hypothetical protein	-	-	NA	NA
BCE_0384	NA	NA	NA	NA	NA	400977	403343	F	-	virulence-associated protein E	R	-	NA	NA
BCE_0385	NA	NA	NA	NA	NA	403562	403843	F	-	phage protein, putative	-	-	NA	NA
BCE_0386	NA	NA	NA	NA	NA	403824	405185	F	-	phage-associated helicase	KL	-	NA	NA
BCE_0387	NA	NA	NA	NA	NA	405185	405403	F	-	hypothetical protein	-	-	NA	NA
BCE_0388	NA	NA	NA	NA	NA	405400	405813	F	-	hypothetical protein	J	-	NA	NA
BCE_0389	NA	NA	NA	NA	NA	405970	406329	F	-	HNH endonuclease domain-containing protein	V	-	NA	NA
BCE_0390	NA	NA	NA	NA	NA	406441	406992	F	-	hypothetical protein	-	-	NA	NA
BCE_0391	NA	NA	NA	NA	NA	406881	408188	F	metK	S-adenosylmethionine synthetase	H	00270	NA	NA
BCE_0392	NA	NA	NA	NA	NA	408169	409410	F	-	DNA methylase, family protein	LK	-	NA	NA
BCE_0393	NA	NA	NA	NA	NA	409403	411562	F	-	DNA-cytosine methyltransferase	L	00270	NA	NA
BCE_0394	NA	NA	NA	NA	NA	411657	412355	F	-	hypothetical protein	-	-	NA	NA
BCE_0395	NA	NA	NA	NA	NA	412352	412579	F	-	hypothetical protein	-	-	NA	NA
BCE_0396	NA	NA	NA	NA	NA	412658	412846	F	-	hypothetical protein	-	-	NA	NA
BCE_0397	NA	NA	NA	NA	NA	412935	414539	F	-	phage terminase, large subunit, putative	R	-	NA	NA
BCE_0398	NA	NA	NA	NA	NA	414584	415828	F	-	HK97 family phage portal protein	S	-	NA	NA
BCE_0399	NA	NA	NA	NA	NA	415829	416518	F	clpP	ClpP protease family protein	OU	-	NA	NA
BCE_0400	NA	NA	NA	NA	NA	416538	417731	F	-	HK97 family phage major capsid protein	R	-	NA	NA
BCE_0401	NA	NA	NA	NA	NA	417744	417956	F	-	hypothetical protein	-	-	NA	NA
BCE_0402	NA	NA	NA	NA	NA	417983	418303	F	-	phage protein DNA packaging protein	-	-	NA	NA
BCE_0403	NA	NA	NA	NA	NA	418305	418640	F	-	phage head-tail adaptor, putative	-	-	NA	NA
BCE_0404	NA	NA	NA	NA	NA	418646	419077	F	-	HK97 family phage protein	-	-	NA	NA
BCE_0405	NA	NA	NA	NA	NA	419074	419415	F	-	hypothetical protein	O	-	NA	NA
BCE_0406	NA	NA	NA	NA	NA	419419	420009	F	-	phi13 family phage major tail protein	-	-	NA	NA
BCE_0407	NA	NA	NA	NA	NA	420021	420407	F	-	hypothetical protein	-	-	NA	NA
BCE_0408	NA	NA	NA	NA	NA	420455	420595	F	-	hypothetical protein	-	-	NA	NA
BCE_0409	NA	NA	NA	NA	NA	420610	423030	F	-	hypothetical protein	S	-	NA	NA
BCE_0410	NA	NA	NA	NA	NA	423044	423895	F	-	hypothetical protein	-	-	NA	NA
BCE_0411	NA	NA	NA	NA	NA	423898	425835	F	-	hypothetical protein	-	-	NA	NA
BCE_0412	NA	NA	NA	NA	NA	425853	426356	F	-	phage structural protein, truncation	G	-	NA	NA
BCE_0413	NA	NA	NA	NA	NA	427943	427710	R	-	hypothetical protein	-	-	NA	NA
BCE_0414	NA	NA	NA	NA	NA	428804	429244	F	-	bacteriophage phi-105 protein-like protein	R	-	NA	NA
BCE_0415	NA	NA	NA	NA	NA	429276	429977	F	-	N-acetylmuramoyl-L-alanine amidase domain-containing protein	M	-	NA	NA
BCE_0416	NA	NA	NA	NA	NA	430156	430395	F	-	hypothetical protein	-	-	NA	NA
BCE_0417	NA	NA	NA	NA	NA	430457	432019	F	-	DNA recombinase, putative	L	-	NA	NA
BCE_0418	2.71548	NA	NA	NA	NA	431983	432432	F	-	hypothetical protein	L	-	NA	NA
BCE_0419	NA	NA	NA	NA	NA	432436	434007	F	-	DNA recombinase, putative	L	-	NA	NA
BCE_0420	5.64447	27.6434	434059	Part of operon	TU_434059-435831_F	434158	434934	F	-	MerR family transcriptional regulator	K	-	NA	NA
BCE_0421	3.82116	18.7398	Part of operon	435831	TU_434059-435831_F	434918	435814	F	-	hypothetical protein	O	-	NA	NA
BCE_0422	4.79789	68.3075	435837	Part of operon	TU_435837-442760_F	436254	437090	F	-	hypothetical protein	-	-	NA	NA
BCE_0423	3.69142	83.3506	Part of operon	Part of operon	TU_435837-442760_F	437118	438032	F	-	hypothetical protein	-	-	NA	NA
BCE_0424	4.5976	110.215	Part of operon	Part of operon	TU_435837-442760_F	438060	438638	F	-	hypothetical protein	-	-	NA	NA
BCE_0425	3.11403	111.729	Part of operon	Part of operon	TU_435837-442760_F	438739	439233	F	-	aminoglycoside nucleotidyltransferase, putative	-	-	NA	NA
BCE_0426	4.04475	106.488	Part of operon	Part of operon	TU_435837-442760_F	439519	440508	F	-	hypothetical protein	J	-	NA	NA
BCE_0427	3.6139	62.3804	Part of operon	NA	TU_435837-442760_F	440730	442760	F	-	sensor histidine kinase, putative	T	-	NA	NA
BCE_0428	NA	17.8627	Part of operon	NA	TU_442864-444018_R	443775	442864	R	-	hypothetical protein	L	-	NA	NA
BCE_0429	NA	52.4055	NA	Part of operon	TU_442864-444018_R	444018	443920	R	-	hypothetical protein	-	-	NA	NA
BCE_0430	1.28522	69.3752	NA	444555	TU_444005-444555_F	444005	444523	F	-	hypothetical protein	S	-	NA	NA
BCE_0431	NA	7.18133	More than one TU	More than one TU	TU_445230-445326_F,TU_444568-445214_F	444619	445326	F	-	hypothetical protein	R	-	NA	NA
BCE_0432	2.9381	12.9704	Part of operon	NA	TU_445490-447309_R	446185	445490	R	-	hypothetical protein	C	-	NA	NA
BCE_0433	1.85758	6.82405	NA	Part of operon	TU_445490-447309_R	447309	446200	R	-	mandelate racemase/muconate lactonizing enzyme family protein	MR	-	NA	NA
BCE_0434	1.35657	8.48376	More than one TU	Part of operon	TU_447402-447851_F,TU_447973-448673_F	447402	448673	F	-	transcriptional regulator domain-containing protein	-	-	NA	NA
BCE_0435	1.21016	6.20243	More than one TU	Part of operon	TU_448662-449295_R,TU_449700-450056_R	450083	448662	R	nhaC	Na+/H+ antiporter NhaC	C	-	NA	NA
BCE_0436	2.86223	14.0396	450220	Part of operon	TU_450220-453032_F	450386	451501	F	amhX	amidohydrolase amhX	R	-	NA	NA
BCE_0437	1.98845	11.2452	Part of operon	Part of operon	TU_450220-453032_F	451674	452282	F	-	hypothetical protein	QR	-	NA	NA
BCE_0438	1.97589	17.3633	Part of operon	NA	TU_450220-453032_F	452286	453032	F	-	hypothetical protein	-	-	NA	NA
BCE_0439	9.26341	1167.46	Part of operon	NA	TU_453084-455289_R	454610	453084	R	ahpF	alkyl hydroperoxide reductase, F subunit	O	-	NA	4.91156
BCE_0440	7.65088	1474.56	455289	Part of operon	TU_453084-455289_R	455188	454625	R	ahpC	alkyl hydroperoxide reductase, subunit C	O	-	NA	NA
BCE_0441	NA	97.6592	455629	Part of operon	TU_455629-457166_F	455778	455930	F	-	5-methylthioribose kinase, putative	-	-	NA	NA
BCE_0442	2.48756	45.7357	Part of operon	Part of operon	TU_455629-457166_F	455890	456252	F	-	5-methylthioribose kinase, putative	R	-	NA	NA
BCE_0443	1.48886	142.386	Part of operon	Part of operon	TU_455629-457166_F	456291	456470	F	-	aIF-2BI family translation initiation factor	J	-	NA	NA
BCE_0444	2.60845	74.6705	Part of operon	NA	TU_455629-457166_F	456525	457166	F	fucA	L-fuculose phosphate aldolase	G	00051	NA	NA
BCE_0445	NA	103.156	NA	NA	TU_457230-457400_R	457400	457230	R	-	hypothetical protein	-	-	NA	NA
BCE_0446	2.97266	76.0575	NA	Part of operon	TU_457690-460520_F	457690	458277	F	-	hypothetical protein	-	-	NA	NA
BCE_0447	2.82027	85.5175	Part of operon	Part of operon	TU_457690-460520_F	458274	459854	F	-	hypothetical protein	-	-	NA	NA
BCE_0448	3.26331	91.7251	Part of operon	460520	TU_457690-460520_F	459887	460498	F	-	hypothetical protein	F	-	NA	NA
BCE_0449	1.7436	81.3222	Part of operon	460538	TU_460538-463753_R	461556	460549	R	-	iron compound ABC transporter, permease protein	P	02010	NA	NA
BCE_0450	1.47498	40.6679	Part of operon	Part of operon	TU_460538-463753_R	462593	461553	R	-	iron compound ABC transporter, permease protein	P	02010	NA	NA
BCE_0451	1.37892	167.513	463753	Part of operon	TU_460538-463753_R	463559	462642	R	-	iron compound ABC transporter, iron compound-binding protein	P	02010	NA	NA
BCE_0452	2.08399	57.3167	463860	NA	TU_463860-464940_F	463891	464940	F	-	pyridine nucleotide-disulfide oxidoreductase family protein	O	00240	NA	NA
BCE_0453	NA	15.466	465546	NA	TU_465136-465546_R	465504	465136	R	-	hypothetical protein	-	-	NA	NA
BCE_0454	NA	66.5812	465613	Part of operon	TU_465613-465955_F	465686	465925	F	-	DNA binding domain-containing protein	-	-	NA	NA
BCE_0455	NA	18.866	Part of operon	465955	TU_465613-465955_F	465906	466004	F	-	hypothetical protein	-	-	NA	NA
BCE_0456	NA	NA	466533	467304	TU_466533-467304_F	466160	467127	F	-	spore coat protein (outer);identified by similarity to SP:P07789, frameshift	Not in list	-	NA	NA
BCE_0457	3.06555	5.58366	More than one TU	More than one TU	TU_466533-467304_F,TU_467323-469455_F	467287	467955	F	-	hypothetical protein	-	-	NA	NA
BCE_0458	2.74906	5.90121	467323	469455	TU_467323-469455_F	468193	469458	F	-	hypothetical protein	E	-	NA	NA
BCE_0459	NA	NA	NA	469539	TU_469539-469717_R	469717	469538	R	-	hypothetical protein	-	-	NA	NA
BCE_0460	NA	56.1028	NA	470253	TU_469886-470253_F	469886	470266	F	-	hypothetical protein	-	-	NA	NA
BCE_0461	NA	NA	NA	NA	NA	470926	470294	R	-	hypothetical protein	R	-	NA	NA
BCE_0462	NA	NA	NA	NA	NA	471275	472384	F	-	hypothetical protein	UF	-	NA	NA
BCE_0463	NA	18.6853	472465	473282	TU_472465-473282_F	472506	473288	F	-	hypothetical protein	R	-	NA	NA
BCE_0464	NA	NA	NA	NA	NA	474603	473302	R	-	benzoate transport protein, putative	GEPR	-	NA	NA
BCE_0465	NA	NA	NA	NA	NA	476273	474747	R	-	Rieske 2Fe-2S iron-sulfur protein, putative	EC	-	NA	NA
BCE_0466	2.30039	267.999	476669	NA	TU_476669-477940_F	476855	477940	F	-	fatty acid desaturase	I	-	NA	NA
BCE_0467	NA	NA	Part of operon	NA	TU_477993-479059_R	478865	477993	R	-	amino acid ABC transporter, permease protein	E	-	NA	NA
BCE_0468	NA	NA	479059	Part of operon	TU_477993-479059_R	479571	478777	R	-	amino acid ABC transporter, amino acid-binding protein	ET	-	NA	NA
BCE_0469	NA	NA	NA	NA	NA	480415	479693	R	-	amino acid ABC transporter, ATP-binding protein	E	-	NA	NA
BCE_0470	1.70407	95.0157	480595	481949	TU_480595-481949_F	480626	481918	F	-	methyl-accepting chemotaxis protein, putative	NT	02020	NA	NA
BCE_0471	NA	NA	NA	NA	NA	482072	482521	F	argR	arginine repressor	K	-	NA	NA
BCE_0472	NA	NA	NA	NA	NA	482790	484022	F	arcA	arginine deiminase	E	00330	NA	NA
BCE_0473	NA	NA	NA	NA	NA	484053	485051	F	argF	ornithine carbamoyltransferase	E	00330	NA	NA
BCE_0474	NA	NA	NA	NA	NA	485151	486566	F	arcD	arginine/ornithine antiporter	E	-	NA	NA
BCE_0475	NA	NA	NA	NA	NA	486604	487566	F	arcC	carbamate kinase	E	00230	NA	NA
BCE_0476	NA	NA	NA	NA	NA	487547	487660	F	-	hypothetical protein	-	-	NA	NA
BCE_0477	1.08543	47.37	487726	Part of operon	TU_487726-488715_F	487768	488457	F	-	Crp family transcriptional regulator	T	-	NA	NA
BCE_0478	NA	6.54361	Part of operon	488715	TU_487726-488715_F	488614	489279	F	-	hypothetical protein	-	-	NA	NA
BCE_0479	NA	NA	NA	NA	NA	490394	489408	R	-	hypothetical protein	C	-	NA	NA
BCE_0480	NA	NA	NA	NA	NA	490742	490404	R	-	hypothetical protein	C	-	NA	NA
BCE_0481	NA	NA	491663	492673	TU_491663-492673_F	490987	492651	F	-	glycosyl hydrolase family protein	G	00052	NA	NA
BCE_0482	1.88488	13.493	492759	Part of operon	TU_492759-495199_F	492859	494496	F	-	PTS system, IIBC component	GG	00010	NA	NA
BCE_0483	1.75108	11.1362	Part of operon	495199	TU_492759-495199_F	494501	495292	F	-	endonuclease/exonuclease/phosphatase family protein	R	-	NA	NA
BCE_0484	1.58082	73.9248	495415	NA	TU_495415-498459_F	495598	498459	F	-	hypothetical protein	S	-	NA	NA
BCE_0485	1.41504	60.0783	500866	NA	TU_498500-500866_R	500689	498500	R	topB	DNA topoisomerase III	LL	-	NA	NA
BCE_0486	1.27487	6.30035	501117	Part of operon	TU_501117-502616_F	501093	501899	F	thiM	hydroxyethylthiazole kinase	H	00730	NA	NA
BCE_0487	NA	13.0664	Part of operon	502616	TU_501117-502616_F	501916	502590	F	thiE	thiamine-phosphate pyrophosphorylase	H	00730	NA	NA
BCE_0488	1.90009	48.8018	504086	502670	TU_502670-504086_R	504000	502687	R	-	anaerobic C4-dicarboxylate transporter	R	-	NA	NA
BCE_0489	NA	19.5599	504487	Part of operon	TU_504487-510159_F	504511	506250	F	-	methyl-accepting chemotaxis protein	NT	02020	NA	NA
BCE_0490	3.69322	102.147	Part of operon	Part of operon	TU_504487-510159_F	506514	506834	F	-	hypothetical protein	S	-	NA	NA
BCE_0491	3.1125	85.6673	Part of operon	Part of operon	TU_504487-510159_F	506806	507579	F	-	ABC transporter, permease protein, putative	P	02010	NA	NA
BCE_0492	2.28103	72.7068	Part of operon	Part of operon	TU_504487-510159_F	507576	508574	F	-	ABC transporter, substrate-binding protein, putative	P	02010	NA	NA
BCE_0493	2.05012	68.6219	Part of operon	Part of operon	TU_504487-510159_F	508571	509320	F	-	ABC transporter, ATP-binding protein	P	02010	NA	NA
BCE_0494	NA	10.335	Part of operon	510159	TU_504487-510159_F	509387	510139	F	-	hypothetical protein	-	-	NA	NA
BCE_0495	NA	NA	511774	Part of operon	TU_511774-512234_F	510466	512010	F	-	ABC transporter, ATP-binding protein	R	-	NA	NA
BCE_0496	1.33825	2044.02	Part of operon	512234	TU_511774-512234_F	512088	512180	F	-	hypothetical protein	-	-	NA	NA
BCE_0497	NA	NA	NA	NA	NA	514494	512470	R	-	chitinase B	GR	00520	NA	NA
BCE_0498	NA	NA	More than one TU	More than one TU	TU_514857-515012_F,TU_515026-516002_F	514849	515220	F	-	hypothetical protein	-	-	NA	NA
BCE_0499	NA	6.91753	515026	Part of operon	TU_515026-516002_F	515231	515545	F	-	hypothetical protein	OC	-	NA	NA
BCE_0500	NA	24.2937	Part of operon	Part of operon	TU_515026-516002_F	515559	515810	F	-	hypothetical protein	-	-	NA	NA
BCE_0501	NA	38.117	Part of operon	516002	TU_515026-516002_F	515701	515847	F	-	hypothetical protein	-	-	NA	NA
BCE_0502	NA	NA	More than one TU	More than one TU	TU_516071-516832_F,TU_515026-516002_F	515938	516081	F	-	hypothetical protein	-	-	NA	NA
BCE_0503	2.03221	64.3616	516071	Part of operon	TU_516071-516832_F	516163	516744	F	-	TetR family transcriptional regulator	K	-	NA	NA
BCE_0504	NA	NA	Part of operon	516832	TU_516071-516832_F	516810	518042	F	-	major facilitator family transporter	GEPR	-	NA	NA
BCE_0505	NA	16.4703	518133	Part of operon	TU_518133-518755_F	518099	518350	F	-	DNA-binding protein	K	-	NA	NA
BCE_0506	0.84018	26.4028	Part of operon	NA	TU_518133-518755_F	518363	518755	F	-	hypothetical protein	-	-	NA	NA
BCE_0507	NA	10.748	Part of operon	NA	TU_518792-521515_R	520075	518792	R	-	hypothetical protein	R	-	NA	NA
BCE_0508	NA	NA	521515	Part of operon	TU_518792-521515_R	521497	520184	R	-	type I phosphodiesterase/nucleotide pyrophosphatase family protein	R	-	NA	NA
BCE_0509	NA	NA	NA	NA	NA	521634	521945	F	-	hypothetical protein	-	-	NA	NA
BCE_0510	3.71261	11.3842	521986	523756	TU_521986-523756_F	522294	523724	F	proS	prolyl-tRNA synthetase	J	00970	NA	NA
BCE_0511	NA	NA	NA	NA	NA	524696	523842	R	-	cell wall anchor domain-containing protein	-	-	NA	NA
BCE_0512	2.30467	5.3121	524825	525729	TU_524825-525729_F	524899	525777	F	-	ROK family protein	KG	-	NA	NA
BCE_0513	2.46162	249.636	525784	Part of operon	TU_525784-528623_F	525906	526502	F	-	tellurium resistance protein, putative	T	-	NA	NA
BCE_0514	2.87827	177.373	Part of operon	Part of operon	TU_525784-528623_F	526526	527110	F	-	tellurium resistance protein	T	-	NA	NA
BCE_0515	2.91214	308.959	Part of operon	Part of operon	TU_525784-528623_F	527190	527768	F	-	tellurium resistance protein	T	-	NA	NA
BCE_0516	2.39486	90.6616	Part of operon	528623	TU_525784-528623_F	527841	528632	F	-	tellurium resistance protein, putative	P	-	NA	NA
BCE_0517	2.93405	52.5173	528659	Part of operon	TU_528659-531475_F	528740	530371	F	-	hypothetical protein	-	-	NA	NA
BCE_0518	NA*	99.9305	Part of operon	531475	TU_528659-531475_F	530390	531472	F	-	tellurite resistance protein, putative	P	-	NA	NA
BCE_0519	NA	NA	NA	NA	NA	534174	531508	R	-	cation transporter E1-E2 family ATPase	P	-	NA	NA
BCE_0520	4.05233	91.7726	534686	534336	TU_534336-534686_R	534588	534364	R	-	hypothetical protein	S	-	NA	NA
BCE_0521	4.23417	119.16	534738	Part of operon	TU_534738-536836_F	534763	535227	F	-	low molecular weight phosphotyrosine protein phosphatase family protein	T	-	NA	NA
BCE_0522	3.06726	94.1106	Part of operon	Part of operon	TU_534738-536836_F	535281	535796	F	-	hypothetical protein	-	-	NA	NA
BCE_0523	3.84667	76.4506	Part of operon	536836	TU_534738-536836_F	535803	536672	F	-	ribonuclease BN, putative	S	-	NA	NA
BCE_0524	3.41682	7.97348	538762	536852	TU_536852-538762_R	538782	536857	R	-	heavy metal-transporting ATPase	P	-	NA	NA
BCE_0525	0.874639	9.27429	539443	540011	TU_539443-540011_F	539053	540003	F	-	EamA family protein	GER	-	NA	NA
BCE_0526	1.17331	9.44685	540062	NA	TU_540062-540804_F	540124	540804	F	-	hypothetical protein	S	-	NA	NA
BCE_0527	2.34648	621.485	541175	NA	TU_540858-541175_R	541142	540858	R	-	hypothetical protein	-	-	NA	NA
BCE_0528	NA	NA	541635	NA	TU_541635-541865_F	541329	541865	F	SpaseI	signal peptidase I S	U	03060	NA	NA
BCE_0529	1.28459	53.4024	544957	NA	TU_542055-544957_R	544817	542055	R	-	hypothetical protein	R	-	NA	NA
BCE_0530	1.61722	31.2853	545196	NA	TU_545196-545876_F	545280	545876	F	-	dedA family protein	S	-	NA	NA
BCE_0531	3.97895	27.3315	546345	NA	TU_545885-546345_R	546313	545885	R	-	EamA family protein	S	-	NA	NA
BCE_0532	NA	NA	NA	NA	NA	546608	546459	R	-	hypothetical protein	-	-	NA	NA
BCE_0533	NA	NA	NA	NA	NA	547177	546761	R	-	general stress protein 26	R	-	NA	NA
BCE_0534	NA	NA	NA	NA	NA	547358	547230	R	-	hypothetical protein	-	-	NA	NA
BCE_0535	NA	NA	NA	NA	NA	547348	548412	F	cax	calcium/proton exchanger	P	-	NA	NA
BCE_0536	NA	NA	549178	NA	TU_549178-549291_F	548527	549291	F	-	hypothetical protein	-	-	NA	NA
BCE_0537	1.38568	120.321	550558	NA	TU_549327-550558_R	550454	549327	R	-	hypothetical protein	R	-	NA	NA
BCE_0538	NA	94.6908	550579	Part of operon	TU_550579-553227_F	550668	550850	F	-	hypothetical protein	-	-	NA	NA
BCE_0539	7.66616	212.542	Part of operon	553227	TU_550579-553227_F	551057	552577	F	fumA	fumarate hydratase, class I	CC	00020	NA	NA
BCE_0540	NA	7.95118	More than one TU	More than one TU	TU_550579-553227_F,TU_553459-556593_F	552704	553486	F	-	polysaccharide deacetylase, putative	G	-	NA	NA
BCE_0541	1.65551	60.2882	553459	Part of operon	TU_553459-556593_F	553546	554409	F	-	HhH-GPD superfamily base excision DNA repair protein	L	03410	NA	NA
BCE_0542	1.93428	127.421	Part of operon	Part of operon	TU_553459-556593_F	554420	555799	F	-	RNA methyltransferase	J	00340	NA	NA
BCE_0543	2.25507	57.7867	Part of operon	NA	TU_553459-556593_F	555856	556593	F	truA	tRNA pseudouridine synthase A	J	-	NA	NA
BCE_0544	2.18161	129.966	556859	NA	TU_556644-556859_R	556841	556644	R	-	hypothetical protein	-	-	NA	NA
BCE_0545	NA	NA	NA	NA	NA	558406	557003	R	rocR	arginine utilization regulatory protein RocR	KT	-	NA	NA
BCE_0546	NA	NA	NA	NA	NA	558681	558935	F	-	hypothetical protein	-	-	NA	NA
BCE_0547	NA	NA	NA	NA	NA	559036	560457	F	-	amino acid permease family protein	E	-	NA	NA
BCE_0548	NA	NA	NA	NA	NA	560554	561828	F	-	acetylornithine deacetylase	E	00330	NA	NA
BCE_0549	NA	NA	NA	NA	NA	562580	561927	R	-	DNA-binding protein	KS	-	NA	NA
BCE_0550	NA	NA	NA	NA	NA	562711	563322	F	-	hypothetical protein	S	-	NA	NA
BCE_0551	NA	NA	NA	NA	NA	563300	563596	F	-	hypothetical protein	-	-	NA	NA
BCE_0552	2.44788	19.1142	Part of operon	563599	TU_563599-565179_R	563960	563619	R	-	hypothetical protein	-	-	NA	NA
BCE_0553	3.34288	74.6424	565179	Part of operon	TU_563599-565179_R	565062	564133	R	glsA	glutaminase	E	00250	NA	NA
BCE_0554	2.45587	39.7966	565267	566895	TU_565267-566895_F	565387	566880	F	-	PTS system, N-acetylglucosamine-specific IIBC component, putative	GG	00520	NA	NA
BCE_0555	NA	36.175	567015	568384	TU_567015-568384_F	567145	568386	F	-	penicillin-binding protein, putative	V	-	NA	NA
BCE_0556	2.38938	26.8169	568451	569470	TU_568451-569470_F	568762	569442	F	-	hypothetical protein	-	-	NA	NA
BCE_0557	NA	NA	NA	NA	NA	569608	570009	F	-	hypothetical protein	-	-	NA	NA
BCE_0558	NA	NA	NA	NA	NA	570026	570220	F	-	hypothetical protein	-	-	NA	NA
BCE_0559	NA	NA	NA	NA	NA	570234	571781	F	-	glycosyl transferase, group 2 family protein	M	-	NA	NA
BCE_0560	NA	NA	NA	NA	NA	571771	573015	F	-	UDP-glucose/GDP-mannose dehydrogenase family protein	M	-	NA	NA
BCE_0561	NA	NA	NA	NA	NA	573012	573977	F	-	NAD-dependent epimerase/dehydratase family protein	MG	00052	NA	NA
BCE_0562	NA	NA	574447	575723	TU_574447-575723_F	573958	575532	F	-	glycosyl transferase, group 2 family protein	M	-	NA	NA
BCE_0563	6.28786	26.3327	575855	Part of operon	TU_575855-578948_F	575900	578149	F	pfl	formate acetyltransferase	C	00620	NA	NA
BCE_0564	NA	30.6186	Part of operon	578948	TU_575855-578948_F	578219	578950	F	pflA	pyruvate formate-lyase-activating enzyme	O	-	NA	NA
BCE_0565	0.832651	138.44	579012	Part of operon	TU_579012-580728_F	579363	580529	F	-	diacylglycerol glucosyltransferase	M	00561	NA	NA
BCE_0566	NA	6.62317	Part of operon	580728	TU_579012-580728_F	580597	580737	F	-	hypothetical protein	-	-	NA	NA
BCE_0567	NA	80.4163	Part of operon	580817	TU_580817-581931_R	581012	580893	R	-	hypothetical protein	-	-	NA	NA
BCE_0568	NA	10.0416	581931	Part of operon	TU_580817-581931_R	581680	581123	R	-	hypothetical protein	J	-	NA	NA
BCE_0569	1.91883	6.19618	More than one TU	More than one TU	TU_580817-581931_R,TU_582221-584098_R	583043	581922	R	-	chlorohydrolase family protein	Q	-	NA	NA
BCE_0570	1.96817	22.3331	NA	582221	TU_582221-584098_R	584098	583193	R	-	cell division inhibitor-like protein	R	-	NA	NA
BCE_0571	2.10823	73.77	NA	Part of operon	TU_584180-585319_F	584180	584992	F	recX	recombination regulator RecX	R	-	NA	NA
BCE_0572	2.31623	128.888	Part of operon	NA	TU_584180-585319_F	585002	585319	F	-	hypothetical protein	-	-	NA	NA
BCE_0573	3.96578	96.0814	Part of operon	NA	TU_585384-585733_R	585536	585384	R	-	hypothetical protein	-	-	NA	NA
BCE_0574	3.53931	155.786	NA	Part of operon	TU_585384-585733_R	585733	585575	R	sspK	acid-soluble spore protein K	-	-	NA	NA
BCE_0575	2.67644	204.806	NA	NA	TU_585855-586121_F	585855	586121	F	-	hypothetical protein	-	-	NA	NA
BCE_0576	3.30988	36.5973	NA	NA	TU_586146-587126_R	587126	586146	R	-	yfhP protein	R	-	NA	NA
BCE_0577	2.09217	22.0189	NA	NA	TU_587276-588373_F	587276	588373	F	mutY	A/G-specific adenine glycosylase	L	03410	NA	NA
BCE_0578	2.43095	11.3982	NA	NA	TU_588561-588824_R	588824	588561	R	-	hypothetical protein	-	-	NA	NA
BCE_0579	4.73852	13.9822	NA	Part of operon	TU_588910-589252_F	588910	589191	F	-	small acid-soluble spore protein, gamma-type	-	-	NA	NA
BCE_0580	NA	NA	Part of operon	589252	TU_588910-589252_F	589191	589319	F	-	hypothetical protein	-	-	NA	NA
BCE_0581	NA	NA	NA	NA	NA	589381	589641	F	-	hypothetical protein	-	-	NA	NA
BCE_0582	2.97982	130.925	589869	Part of operon	TU_589869-592193_F	589925	590455	F	-	hypothetical protein	J	-	NA	NA
BCE_0583	1.92299	14.4361	Part of operon	592193	TU_589869-592193_F	590510	592270	F	-	ABC transporter, ATP-binding/permease protein	V	02010	NA	NA
BCE_0584	NA	29.6078	593552	592278	TU_592278-593552_R	593429	592284	R	-	putative lipoprotein	S	-	NA	NA
BCE_0585	NA	NA	NA	NA	NA	598069	593633	R	-	glutamate synthase, large subunit, putative	EEE	00250	NA	NA
BCE_0586	6.37869	181.427	599583	598254	TU_598254-599583_R	599572	598268	R	hemL	glutamate-1-semialdehyde aminotransferase	H	00860	NA	NA
BCE_0587	2.83583	22.2057	599681	Part of operon	TU_599681-604060_F	599694	600707	F	-	ABC transporter, ATP-binding protein	R	-	NA	NA
BCE_0588	1.9448	21.8793	Part of operon	Part of operon	TU_599681-604060_F	600700	601491	F	-	ABC transporter, permease protein, putative	R	-	NA	NA
BCE_0589	2.24099	32.6074	Part of operon	Part of operon	TU_599681-604060_F	601496	602281	F	-	ABC transporter, permease protein, putative	R	-	NA	NA
BCE_0590	3.05479	38.4307	Part of operon	Part of operon	TU_599681-604060_F	602354	602758	F	-	potassium channel protein, putative	P	-	NA	NA
BCE_0591	4.69576	120.829	Part of operon	Part of operon	TU_599681-604060_F	602803	603258	F	bcP	bacterioferritin comigratory protein	O	-	NA	NA
BCE_0592	1.9665	388.446	Part of operon	604060	TU_599681-604060_F	603558	603986	F	-	FUR family transcriptional regulator	P	-	NA	NA
BCE_0593	2.52776	7.55697	604549	604126	TU_604126-604549_R	604539	604183	R	-	hypothetical protein	-	-	NA	NA
BCE_0594	NA	299.919	604759	605326	TU_604759-605326_F	604864	604962	F	-	hypothetical protein	-	-	NA	NA
BCE_0595	4.03888	422.978	606694	Part of operon	TU_606694-612974_F	611630	612349	F	-	hypothetical protein	S	-	NA	NA
BCE_0596	2.95487	36.8336	Part of operon	612974	TU_606694-612974_F	612498	612959	F	-	mutT/nudix family protein	LR	-	NA	NA
BCE_0597	1.76347	12.8201	613147	614206	TU_613147-614206_F	613446	614222	F	-	penicillin-binding domain-containing protein	M	-	NA	NA
BCE_0598	1.28427	133.591	614374	615073	TU_614374-615073_F	614411	615064	F	-	hypothetical protein	O	-	NA	NA
BCE_0599	NA	20.7526	More than one TU	More than one TU	TU_615186-615313_F,TU_615321-618081_F	615281	615400	F	-	hypothetical protein	-	-	NA	NA
BCE_0600	1.286	32.4089	615321	Part of operon	TU_615321-618081_F	615451	616593	F	-	iron-sulfur cluster-binding protein, putative	C	-	NA	NA
BCE_0601	NA	28.862	Part of operon	Part of operon	TU_615321-618081_F	616638	617525	F	-	hypothetical protein	-	-	NA	NA
BCE_0602	4.38068	389.801	Part of operon	618081	TU_615321-618081_F	617584	618072	F	-	RNA methyltransferase	J	-	NA	NA
BCE_0603	1.96894	19.2864	More than one TU	More than one TU	TU_618087-618667_F,TU_618673-620331_F	618202	620310	F	-	sensory box/GGDEF family protein	TT	-	NA	NA
BCE_0604	NA	17.2938	620534	620355	TU_620355-620534_R	620438	620343	R	-	hypothetical protein	-	-	NA	NA
BCE_0605	NA	NA	NA	NA	NA	620703	622598	F	-	hypothetical protein	T	-	NA	NA
BCE_0606	NA	NA	NA	NA	NA	623046	624221	F	-	hypothetical protein	S	-	NA	NA
BCE_0607	1.6115	38.4942	624313	627705	TU_624313-627705_F	624479	627745	F	-	internalin, putative	SM	-	NA	NA
BCE_0608	NA	NA	NA	NA	NA	627882	628037	F	-	hypothetical protein	-	-	NA	NA
BCE_0609	NA	NA	NA	NA	NA	628943	628083	R	glnH	glutamine ABC transporter, glutamine-binding protein	ET	02010	NA	NA
BCE_0610	3.4395	5.53943	Part of operon	629477	TU_629477-630226_R	629707	628940	R	glnQ	glutamine ABC transporter, ATP-binding protein	E	02010	NA	NA
BCE_0611	1.70547	5.87038	630226	Part of operon	TU_629477-630226_R	630391	629738	R	-	amino acid ABC transporter, permease protein	E	02010	NA	NA
BCE_0612	NA	NA	NA	NA	NA	631036	630372	R	-	ABC transporter, permease protein, frameshift	Not in list	-	NA	NA
BCE_0613	NA	NA	NA	NA	NA	631224	631084	R	-	hypothetical protein	-	-	NA	NA
BCE_0614	NA	NA	632544	632287	TU_632287-632544_R	632778	631228	R	opuD	glycine betaine transporter	M	-	NA	NA
BCE_0615	NA	NA	NA	632895	TU_632895-632957_R	632957	632844	R	-	hypothetical protein	-	-	NA	NA
BCE_0616	4.62332	788.927	NA	Part of operon	TU_633025-640546_F	633025	635922	F	-	collagenase,putative	R	-	NA	NA
BCE_0617	6.92541	124.742	Part of operon	Part of operon	TU_633025-640546_F	636170	636718	F	-	hypothetical protein	-	-	NA	NA
BCE_0618	7.89254	138.72	Part of operon	Part of operon	TU_633025-640546_F	636731	638305	F	-	SPFH domain-containing protein/band 7 family protein	S	-	NA	NA
BCE_0619	3.02661	135.745	Part of operon	640546	TU_633025-640546_F	638548	640524	F	-	methyl-accepting chemotaxis protein	NT	02020	NA	NA
BCE_0620	NA	NA	641505	642105	TU_641505-642105_F	640672	642282	F	-	sensor histidine kinase	T	-	NA	NA
BCE_0621	NA	NA	642531	642977	TU_642531-642977_F	642282	642974	F	-	DNA-binding response regulator	KT	-	NA	NA
BCE_0622	NA	NA	NA	NA	NA	644321	643017	R	-	citrate transporter	C	-	NA	NA
BCE_0623	1.6441	56.8226	644549	Part of operon	TU_644549-645497_F	644573	644827	F	-	hypothetical protein	M	-	NA	NA
BCE_0624	1.73006	183.644	Part of operon	645497	TU_644549-645497_F	644959	645462	F	-	putative lipoprotein	C	-	NA	NA
BCE_0625	1.67983	87.6757	645522	Part of operon	TU_645522-646726_F	645597	645725	F	-	hypothetical protein	-	-	NA	NA
BCE_0626	1.5556	52.9623	Part of operon	646726	TU_645522-646726_F	645953	646720	F	-	ankyrin repeat-containing protein	R	-	NA	NA
BCE_0627	NA	NA	NA	NA	NA	646868	647548	F	-	hypothetical protein	-	-	NA	NA
BCE_0628	NA	NA	NA	NA	NA	647854	648420	F	-	glycerol uptake operon antiterminator regulatory protein, putative	K	-	NA	NA
BCE_0629	NA	NA	NA	NA	NA	648384	649514	F	-	glycerol-3-phosphate ABC transporter, ATP-binding protein, putative	G	02010	NA	NA
BCE_0630	NA	NA	NA	NA	NA	649514	650446	F	-	glycerol-3-phosphate ABC transporter, permease protein, putative	G	02010	NA	NA
BCE_0631	NA	NA	NA	NA	NA	650443	651264	F	-	glycerol-3-phosphate ABC transporter, permease protein, putative	G	02010	NA	NA
BCE_0632	NA	NA	NA	NA	NA	651286	652662	F	-	glycerol-3-phosphate ABC transporter, glycerol-3-phosphate-binding protein, putative	G	02010	NA	NA
BCE_0633	NA	NA	NA	NA	NA	653063	653767	F	-	serine/threonine phosphatase, putative	T	-	NA	NA
BCE_0634	NA	NA	More than one TU	More than one TU	TU_654419-655838_F,TU_653859-654293_F	653980	654651	F	-	DNA-binding response regulator	TK	-	NA	NA
BCE_0635	NA	8.12851	654419	655838	TU_654419-655838_F	654648	655898	F	-	sensor histidine kinase	T	-	NA	NA
BCE_0636	NA	NA	NA	NA	NA	656122	656925	F	-	hypothetical protein	C	-	NA	NA
BCE_0637	NA	NA	NA	NA	NA	656969	657688	F	-	hypothetical protein	S	-	NA	NA
BCE_0638	11.9425	86.5446	657807	Part of operon	TU_657807-660551_F	657926	658154	F	-	methyl-accepting chemotaxis protein, internal deletion	Not in list	02020	NA	NA
BCE_0639	NA	29.7389	Part of operon	Part of operon	TU_657807-660551_F	658233	659837	F	-	sensory histidine kinase DcuS	T	02020	NA	NA
BCE_0640	NA	32.3893	Part of operon	660551	TU_657807-660551_F	659834	660541	F	-	response regulator	KT	02020	NA	NA
BCE_0641	2.32221	59.7281	660599	Part of operon	TU_660599-663265_F	660682	662010	F	-	citrate cation symporter family protein	C	02020	NA	NA
BCE_0642	2.72325	39.084	Part of operon	663265	TU_660599-663265_F	662070	663269	F	-	malate dehydrogenase, putative	C	00620	NA	NA
BCE_0643	NA	NA	NA	NA	NA	663326	663526	F	-	hypothetical protein	-	-	NA	NA
BCE_0644	NA	NA	NA	NA	NA	664091	663567	R	-	putative lipoprotein	-	-	NA	NA
BCE_0645	NA	NA	NA	664693	TU_664693-665133_R	665133	664207	R	-	EamA family protein	GER	-	NA	NA
BCE_0646	1.42806	16.5641	NA	NA	TU_665254-666675_F	665254	666675	F	-	GntR family transcriptional regulator	KE	-	NA	NA
BCE_0647	5.74379	272.251	Part of operon	NA	TU_666694-668419_R	667206	666694	R	-	acetyltransferase	KR	-	NA	NA
BCE_0648	NA	34.5877	668419	Part of operon	TU_666694-668419_R	667518	667423	R	-	hypothetical protein	-	-	NA	NA
BCE_0649	2.12228	32.5067	More than one TU	More than one TU	TU_666694-668419_R,TU_668475-669681_R	668944	667499	R	-	sensor histidine kinase	T	-	NA	NA
BCE_0650	0.803069	18.6835	NA	668475	TU_668475-669681_R	669681	669010	R	-	DNA-binding response regulator	TK	-	NA	NA
BCE_0651	NA	NA	NA	670075	TU_670011-670075_F	670011	670133	F	-	hypothetical protein	-	-	NA	NA
BCE_0652	NA	NA	670351	670167	TU_670167-670351_R	670437	670318	R	-	hypothetical protein	-	-	NA	NA
BCE_0653	1.14142	20.6707	671256	670638	TU_670638-671256_R	671116	670610	R	-	acetyltransferase	KR	-	NA	NA
BCE_0654	1.75741	12.6007	More than one TU	More than one TU	TU_671285-671662_R,TU_671672-672198_R	672154	671348	R	fdhD	formate dehydrogenase accessory protein	C	-	NA	NA
BCE_0655	3.50881	139.557	672281	Part of operon	TU_672281-678142_F	672454	675390	F	-	molybdopterin oxidoreductase family protein	R	00630	NA	NA
BCE_0656	3.05335	71.3236	Part of operon	Part of operon	TU_672281-678142_F	675403	675885	F	-	hypothetical protein	S	-	NA	NA
BCE_0657	1.0563	29.1621	Part of operon	Part of operon	TU_672281-678142_F	675902	676054	F	-	hypothetical protein	-	-	NA	NA
BCE_0658	1.13637	53.5204	Part of operon	678142	TU_672281-678142_F	676077	677912	F	-	glycerophosphoryl diester phosphodiesterase family protein	CC	00564	NA	NA
BCE_0659	3.68723	2614.92	678240	Part of operon	TU_678240-681211_F	678434	679567	F	ald	alanine dehydrogenase	E	00250	NA	NA
BCE_0660	3.02447	940.554	Part of operon	Part of operon	TU_678240-681211_F	679671	681086	F	-	amino acid permease family protein	E	-	NA	3.31969
BCE_0661	NA	7.12099	Part of operon	681211	TU_678240-681211_F	681124	681225	F	-	hypothetical protein	-	-	NA	NA
BCE_0662	1.54396	94.7043	681233	Part of operon	TU_681233-684413_F	681352	681729	F	-	ArsR family transcriptional regulator	K	-	NA	NA
BCE_0663	2.09087	94.6448	Part of operon	684413	TU_681233-684413_F	681753	684119	F	-	heavy metal-transporting ATPase	P	-	NA	NA
BCE_0664	4.2815	13.3248	685949	684438	TU_684438-685949_R	685935	684472	R	-	nicotinate phosphoribosyltransferase	H	00760	NA	NA
BCE_0665	3.73452	38.1601	685963	Part of operon	TU_685963-687556_F	686136	687413	F	-	transcriptional regulator	RK	-	NA	NA
BCE_0666	NA	47.4575	Part of operon	687556	TU_685963-687556_F	687410	687538	F	-	hypothetical protein	-	-	NA	NA
BCE_0667	NA	NA	More than one TU	More than one TU	TU_687984-688347_F,TU_687683-687957_F,TU_688904-689409_F	687709	689409	F	-	neutral protease	E	-	NA	NA
BCE_0668	2.11059	15.8763	690019	NA	TU_689473-690019_R	690021	689473	R	-	hypothetical protein	S	-	NA	NA
BCE_0669	NA	NA	NA	NA	NA	690123	690025	R	-	hypothetical protein	-	-	NA	NA
BCE_0670	4.18836	110.76	690384	Part of operon	TU_690384-691216_F	690399	690917	F	-	hypothetical protein	-	-	NA	NA
BCE_0671	3.92473	225.77	Part of operon	691216	TU_690384-691216_F	690933	691205	F	-	hypothetical protein	-	-	NA	NA
BCE_0672	NA	7.31188	692305	691225	TU_691225-692305_R	692515	691253	R	-	hypothetical protein	V	-	NA	NA
BCE_0673	NA	70.1986	693929	692737	TU_692737-693929_R	693763	692750	R	-	LytR family transcription antiterminator	K	-	NA	NA
BCE_0674	NA	8.27287	NA	694664	TU_694664-695132_R	695132	693954	R	-	NupC family nucleoside transporter	F	-	NA	NA
BCE_0675	2.80596	22.2541	NA	Part of operon	TU_695224-698612_F	695224	695610	F	-	glyoxylase family protein	E	-	NA	NA
BCE_0676	2.91186	27.9577	Part of operon	Part of operon	TU_695224-698612_F	695718	697016	F	-	CBS domain-containing protein	R	-	NA	NA
BCE_0677	2.69065	327.859	Part of operon	NA	TU_695224-698612_F	697179	698612	F	aspA	aspartate ammonia-lyase	E	00250	NA	NA
BCE_0678	1.73458	11.5933	700268	NA	TU_698652-700268_R	700271	698652	R	lldP	L-lactate permease	C	-	NA	NA
BCE_0679	NA	34.5877	NA	700940	TU_700940-701097_R	701097	701005	R	-	hypothetical protein	-	-	NA	NA
BCE_0680	0.938153	23.4187	NA	701398	TU_701083-701398_F	701083	701370	F	-	ArsR family transcriptional regulator	K	-	NA	NA
BCE_0681	NA	NA	701492	NA	TU_701492-701739_F	701491	701739	F	sspH	acid-soluble spore protein H	-	-	NA	NA
BCE_0682	1.57046	190.007	Part of operon	NA	TU_701781-704513_R	703166	701781	R	-	proton/peptide symporter family protein	E	-	NA	NA
BCE_0683	3.0888	289.484	NA	Part of operon	TU_701781-704513_R	704513	703548	R	-	iron compound ABC transporter, iron compound-binding protein	P	02010	NA	NA
BCE_0684	1.402	93.1285	NA	Part of operon	TU_704676-707587_F	704676	705680	F	-	iron compound ABC transporter, permease protein	P	02010	NA	NA
BCE_0685	2.01576	114.933	Part of operon	Part of operon	TU_704676-707587_F	705677	706735	F	-	iron compound ABC transporter, permease protein	P	02010	NA	NA
BCE_0686	1.84994	226.335	Part of operon	707587	TU_704676-707587_F	706748	707569	F	-	iron compound ABC transporter, ATP-binding protein	PH	02010	NA	NA
BCE_0687	1.84154	25.0902	708342	707600	TU_707600-708342_R	708333	707602	R	-	hypothetical protein	QR	-	NA	NA
BCE_0688	4.3464	734.376	708368	Part of operon	TU_708368-711811_F	708547	709737	F	-	2-amino-3-ketobutyrate coenzyme A ligase	H	00260	NA	NA
BCE_0689	5.83436	589.456	Part of operon	Part of operon	TU_708368-711811_F	709782	710747	F	-	hypothetical protein	MG	-	NA	NA
BCE_0690	NA	42.6135	Part of operon	Part of operon	TU_708368-711811_F	710860	711402	F	-	orotate phosphoribosyltransferase	F	00240	NA	NA
BCE_0691	5.53552	62.7974	Part of operon	NA	TU_708368-711811_F	711389	711811	F	-	mutT/nudix family protein	F	-	NA	NA
BCE_0692	1.86347	108.499	Part of operon	NA	TU_711851-714656_R	713734	711851	R	-	hypothetical protein	P	-	NA	NA
BCE_0693	1.28585	82.5229	714656	Part of operon	TU_711851-714656_R	714631	713738	R	-	norQ protein, putative	R	-	NA	NA
BCE_0694	NA	NA	715315	714959	TU_714959-715315_R	716288	714759	R	cls	cardiolipin synthetase	I	00564	NA	NA
BCE_0695	NA	NA	NA	NA	NA	716871	716584	R	-	hypothetical protein	-	-	NA	NA
BCE_0696	NA	26.2599	717152	NA	TU_717152-719199_F	717493	719199	F	-	sensory box/GGDEF family protein	T	-	NA	NA
BCE_0697	NA	13.5085	720926	NA	TU_719225-720926_R	720622	719225	R	-	amino acid permease family protein	E	-	NA	NA
BCE_0698	NA	19.9937	721054	721784	TU_721054-721784_F	721072	721782	F	treR	trehalose operon transcriptional repressor	K	-	NA	NA
BCE_0699	NA	NA	More than one TU	More than one TU	TU_722522-725028_F,TU_721891-722131_F,TU_722137-722516_F	721923	723350	F	treB	PTS system, trehalose-specific IIBC component	GG	00500	NA	NA
BCE_0700	15	8.80299	722522	725028	TU_722522-725028_F	723364	725025	F	treC	trehalose-6-phosphate hydrolase	G	00500	NA	NA
BCE_0701	NA	NA	NA	NA	NA	726181	725057	R	gerKC	spore germination protein GerKC	-	-	NA	NA
BCE_0702	NA	NA	NA	NA	NA	727271	726162	R	gerKB	spore germination protein GerKB	-	-	NA	NA
BCE_0703	NA	NA	NA	NA	NA	727893	727249	R	-	spore germination protein GerKA	U	-	NA	NA
BCE_0704	NA	NA	NA	NA	NA	728594	727890	R	-	spore germination protein GerKA	-	-	NA	NA
BCE_0705	NA	NA	NA	NA	NA	728771	729742	F	-	hypothetical protein	R	-	NA	NA
BCE_0706	NA	NA	NA	NA	NA	729900	731360	F	-	sodium/alanine symporter family protein	E	-	NA	NA
BCE_0707	NA	NA	NA	NA	NA	731329	732225	F	-	amino acid ABC transporter, ATP-binding protein	E	02010	NA	NA
BCE_0708	NA	NA	732525	733093	TU_732525-733093_F	732238	733068	F	-	amino acid ABC transporter, amino acid-binding protein	ET	02010	NA	NA
BCE_0709	NA	NA	NA	NA	NA	733139	733795	F	-	amino acid ABC transporter, permease protein	E	02010	NA	NA
BCE_0710	NA	NA	734093	734360	TU_734093-734360_F	733796	734440	F	-	amino acid ABC transporter, permease protein	E	-	NA	NA
BCE_0711	NA	NA	735939	Part of operon	TU_735939-736435_F	734646	736067	F	-	amino acid ABC transporter, permease protein	E	-	NA	NA
BCE_0712	1.76206	25.8035	Part of operon	736435	TU_735939-736435_F	736042	736419	F	-	hypothetical protein	O	-	NA	NA
BCE_0713	2.65225	6.44046	736597	736921	TU_736597-736921_F	736482	736916	F	-	HIT family protein	FGR	-	NA	NA
BCE_0714	1.83511	14.1326	736998	Part of operon	TU_736998-739034_F	737076	737633	F	-	RNA polymerase sigma factor	K	-	NA	NA
BCE_0715	1.82095	15.0001	Part of operon	739034	TU_736998-739034_F	737599	739023	F	-	hypothetical protein	-	-	NA	NA
BCE_0716	1.95084	11.5953	More than one TU	More than one TU	TU_739041-739350_R,TU_740034-740099_R,TU_739415-739692_R	740099	739053	R	-	hypothetical protein	K	-	NA	NA
BCE_0717	NA	37.7681	NA	740634	TU_740112-740634_F	740112	740633	F	-	dihydrofolate reductase family protein	H	-	NA	NA
BCE_0718	NA	NA	NA	NA	NA	742038	740647	R	-	sensor histidine kinase	T	-	NA	NA
BCE_0719	NA	5.35649	NA	742114	TU_742114-742727_R	742727	742050	R	-	DNA-binding response regulator	TK	-	NA	NA
BCE_0720	2.57394	8.73006	NA	744144	TU_742901-744144_F	742901	744148	F	-	putative lipoprotein	-	-	NA	NA
BCE_0721	NA	24.0113	744250	Part of operon	TU_744250-746253_F	744302	745753	F	-	sulfate permease family protein	P	-	NA	NA
BCE_0722	1.76604	24.7756	Part of operon	746253	TU_744250-746253_F	745819	746241	F	-	universal stress protein	T	-	NA	NA
BCE_0723	NA	NA	NA	NA	NA	746450	746575	F	-	hypothetical protein	-	-	NA	NA
BCE_0724	NA	NA	746931	746677	TU_746677-746931_R	748461	746680	R	-	oligopeptide ABC transporter, oligopeptide-binding protein	E	02010	NA	NA
BCE_0725	NA	NA	NA	NA	NA	749381	748476	R	-	oligopeptide ABC transporter, permease protein	EP	02010	NA	NA
BCE_0726	NA	NA	NA	NA	NA	750368	749400	R	-	oligopeptide ABC transporter, permease protein	EP	02010	NA	NA
BCE_0727	NA	NA	NA	NA	NA	751309	750383	R	-	oligopeptide ABC transporter, ATP-binding protein	E	02010	NA	NA
BCE_0728	NA	NA	NA	NA	NA	752315	751296	R	-	oligopeptide ABC transporter, ATP-binding protein	EP	02010	NA	NA
BCE_0729	4.51202	217.748	754084	752572	TU_752572-754084_R	753948	752599	R	glpT	glycerol-3-phosphate transporter	G	-	NA	NA
BCE_0730	NA	81.8348	754113	Part of operon	TU_754113-756299_F	754221	754679	F	-	MarR family transcriptional regulator	K	-	NA	NA
BCE_0731	2.13181	42.4309	Part of operon	756299	TU_754113-756299_F	754699	756312	F	-	EmrB/QacA family drug resistance transporter	GEPR	-	NA	NA
BCE_0732	1.1221	136.872	756426	Part of operon	TU_756426-762826_F	756450	757421	F	rbsR	ribose operon repressor	K	-	NA	NA
BCE_0733	1.53657	182.127	Part of operon	Part of operon	TU_756426-762826_F	757435	758331	F	rbsK	ribokinase	G	00030	NA	NA
BCE_0734	1.92445	158.97	Part of operon	Part of operon	TU_756426-762826_F	758328	758723	F	rbsD	D-ribose pyranase	G	02010	NA	NA
BCE_0735	1.68319	167.014	Part of operon	Part of operon	TU_756426-762826_F	758742	760226	F	rbsA	ribose ABC transporter, ATP-binding protein	G	02010	NA	NA
BCE_0736	9.96211	785.365	Part of operon	Part of operon	TU_756426-762826_F	760229	761164	F	rbsC	ribose ABC transporter, permease protein	G	02010	NA	NA
BCE_0737	7.83302	1136.65	Part of operon	Part of operon	TU_756426-762826_F	761179	762105	F	rbsB	ribose ABC transporter, ribose-binding protein	G	02010	NA	NA
BCE_0738	4.56451	1672.43	Part of operon	762826	TU_756426-762826_F	762140	762787	F	-	putative translaldolase	G	00030	NA	NA
BCE_0739	2.73139	46.1169	762852	Part of operon	TU_762852-765502_F	763008	763106	F	-	hypothetical protein	-	-	NA	NA
BCE_0740	5.40564	20.7094	Part of operon	NA	TU_762852-765502_F	763103	765502	F	-	immune inhibitor A metalloprotease	S	-	NA	NA
BCE_0741	0.96004	42.2836	766961	NA	TU_765785-766961_R	766957	765785	R	-	multidrug resistance protein, putative	GEPR	-	NA	NA
BCE_0742	NA	42.9636	767063	768277	TU_767063-768277_F	767184	768236	F	-	alcohol dehydrogenase, zinc-containing	ER	00010	NA	NA
BCE_0743	1.12701	10.5267	768335	768688	TU_768335-768688_F	768355	768699	F	-	hypothetical protein	P	-	NA	NA
BCE_0744	3.16548	1162.4	768726	Part of operon	TU_768726-773453_F	768953	769804	F	plC	phospholipase C	-	00562	NA	3.04155
BCE_0745	3.42462	335.304	Part of operon	Part of operon	TU_768726-773453_F	769743	770879	F	spH	sphingomyelinase C	-	01100	NA	NA
BCE_0746	3.15455	12.1872	Part of operon	Part of operon	TU_768726-773453_F	770955	772163	F	-	hypothetical protein	E	-	NA	NA
BCE_0747	3.4221	20.4525	Part of operon	773453	TU_768726-773453_F	772151	773464	F	-	oxidoreductase, FAD-binding	C	-	NA	NA
BCE_0748	NA	6.57526	774626	773481	TU_773481-774626_R	774623	773472	R	-	hypothetical protein	V	-	NA	NA
BCE_0749	1.99929	134.281	774706	NA	TU_774706-774999_F	774796	774999	F	-	hypothetical protein	-	-	NA	NA
BCE_0750	1.68524	40.9691	775960	NA	TU_775058-775960_R	775870	775058	R	uppP	undecaprenyl pyrophosphate phosphatase	V	00550	NA	NA
BCE_0751	NA	NA	NA	NA	NA	776947	776003	R	-	methyl-accepting chemotaxis protein	NT	02020	NA	NA
BCE_0752	1.33676	141.987	777155	Part of operon	TU_777155-779274_F	777168	778451	F	-	hypothetical protein	SS	-	NA	NA
BCE_0753	1.07186	18.6591	Part of operon	Part of operon	TU_777155-779274_F	778555	778782	F	-	DNA-binding protein	K	-	NA	NA
BCE_0754	NA	23.2044	Part of operon	779274	TU_777155-779274_F	778775	779248	F	-	hypothetical protein	-	-	NA	NA
BCE_0755	2.18874	88.5182	779322	780026	TU_779322-780026_F	779365	779997	F	-	LPXTG-site transpeptidase family protein	M	-	NA	NA
BCE_0756	2.2958	122.594	780117	NA	TU_780117-781216_F	780137	781216	F	-	putative ribosomal protein L5-like protein	G	-	NA	NA
BCE_0757	1.59319	27.7001	782664	NA	TU_781246-782664_R	782631	781246	R	-	proton/peptide symporter family protein	E	-	NA	NA
BCE_0758	NA	9.433	782814	Part of operon	TU_782814-784139_F	782823	782921	F	-	hypothetical protein	-	-	NA	NA
BCE_0759	NA	10.9688	Part of operon	784139	TU_782814-784139_F	782890	784185	F	brnQ	branched-chain amino acid transport system II carrier protein	E	-	NA	NA
BCE_0760	NA	NA	NA	NA	NA	784322	786043	F	-	hypothetical protein	S	-	NA	NA
BCE_0761	2.84071	29.3593	787641	786066	TU_786066-787641_R	787626	786079	R	-	hypothetical protein	-	-	NA	NA
BCE_0762	NA	NA	789241	789065	TU_789065-789241_R	789199	787808	R	-	amino acid permease family protein	E	-	NA	NA
BCE_0763	0.764986	60.1873	789429	Part of operon	TU_789429-791536_F	789480	790772	F	-	xanthine/uracil permease family protein	R	-	NA	NA
BCE_0764	NA	34.5877	Part of operon	Part of operon	TU_789429-791536_F	790903	791103	F	-	DNA-binding protein	K	-	NA	NA
BCE_0765	NA	27.3315	Part of operon	NA	TU_789429-791536_F	791108	791536	F	-	hypothetical protein	-	-	NA	NA
BCE_0766	1.20769	13.5034	Part of operon	NA	TU_791576-792302_R	792013	791576	R	-	acetyltransferase	KR	-	NA	NA
BCE_0767	NA	15.2829	792302	Part of operon	TU_791576-792302_R	792285	792028	R	-	hypothetical protein	-	-	NA	NA
BCE_0768	1.87393	44.6804	794339	792319	TU_792319-794339_R	794168	792339	R	-	sodium/hydrogen exchanger family protein	PP	-	NA	NA
BCE_0769	5.6372	931.386	Part of operon	794363	TU_794363-798299_R	794700	794389	R	qoxD	quinol oxidase, subunit IV	C	00190	NA	3.27765
BCE_0770	7.15539	2635.5	Part of operon	Part of operon	TU_794363-798299_R	795303	794701	R	qoxC	quinol oxidase, subunit III	C	00190	NA	3.41872
BCE_0771	8.72866	1246.04	Part of operon	Part of operon	TU_794363-798299_R	797251	795317	R	qoxB	quinol oxidase, subunit I	C	00190	NA	3.64508
BCE_0772	7.45897	1021.91	798299	Part of operon	TU_794363-798299_R	798160	797285	R	qoxA	quinol oxidase, subunit II	C	00190	NA	6.41081
BCE_0773	NA	NA	NA	NA	NA	799858	798443	R	-	amino acid permease	E	-	NA	NA
BCE_0774	0.766117	21.745	800206	801006	TU_800206-801006_F	800237	800947	F	-	hypothetical protein	S	-	NA	NA
BCE_0775	NA	NA	NA	NA	NA	801079	802254	F	-	N-acyl-L-amino acid amidohydrolase, degenerate	R	00330	NA	NA
BCE_0776	NA	NA	NA	NA	NA	802256	802453	F	-	hypothetical protein	-	-	NA	NA
BCE_0777	NA	NA	802740	803277	TU_802740-803277_F	802450	803922	F	-	sodium/solute symporter family protein	ER	-	NA	NA
BCE_0778	NA	NA	NA	NA	NA	804024	805502	F	gerLA	spore germination protein GerLA	-	-	NA	NA
BCE_0779	NA	NA	NA	NA	NA	805503	806627	F	gerLB	spore germination protein GerLB	-	-	NA	NA
BCE_0780	NA	NA	807518	Part of operon	TU_807518-807926_F	806611	807777	F	gerLC	spore germination protein GerLC	-	-	NA	NA
BCE_0781	NA	7.51905	Part of operon	NA	TU_807518-807926_F	807789	807926	F	-	hypothetical protein	-	-	NA	NA
BCE_0782	1.60964	25.237	Part of operon	NA	TU_807989-810391_R	810089	807989	R	-	ferrous iron transport protein B, frameshift	Not in list	-	NA	NA
BCE_0783	2.05908	34.9898	810391	Part of operon	TU_807989-810391_R	810343	810086	R	-	ferrous iron transport protein A, putative	P	-	NA	NA
BCE_0784	NA	NA	NA	NA	NA	810856	811755	F	-	phosphate ABC transporter, phosphate-binding protein, putative	P	02010	NA	NA
BCE_0785	NA	NA	NA	NA	NA	811826	812716	F	-	phosphate ABC transporter, permease protein, putative	P	02010	NA	NA
BCE_0786	NA	NA	NA	NA	NA	812719	813639	F	-	phosphate ABC transporter, permease protein, putative	P	02010	NA	NA
BCE_0787	NA	NA	814222	814347	TU_814222-814347_F	813840	814349	F	-	hypothetical protein	R	-	NA	NA
BCE_0788	NA	NA	NA	816894	TU_816894-817436_R	817436	814392	R	-	AcrB/AcrD/AcrF family transporter	V	-	NA	NA
BCE_0789	NA	7.17061	NA	817627	TU_817563-817627_F	817563	817808	F	-	hypothetical protein	-	-	NA	NA
BCE_0790	NA	346.85	817949	818507	TU_817949-818507_F	818008	818169	F	-	hypothetical protein	-	-	NA	NA
BCE_0791	NA	6.67048	820637	825351	TU_820637-825351_F	824925	825344	F	-	CBS domain-containing protein	R	-	NA	NA
BCE_0792	1.23457	89.0812	825505	NA	TU_825505-826790_F	825639	826790	F	-	hypothetical protein	-	-	NA	NA
BCE_0793	NA	84.4437	Part of operon	NA	TU_827015-828530_R	827347	827015	R	-	hypothetical protein	-	-	NA	NA
BCE_0794	2.9593	145.627	828530	Part of operon	TU_827015-828530_R	828507	827353	R	-	M24/M37 family peptidase	MT	-	NA	NA
BCE_0795	NA	NA	NA	NA	NA	829135	829830	F	-	transcriptional activator TenA, putative	K	00730	NA	NA
BCE_0796	NA	NA	NA	NA	NA	829799	830548	F	-	ABC transporter, ATP-binding protein	P	02010	NA	NA
BCE_0797	NA	NA	NA	NA	NA	830548	831300	F	-	ABC transporter, permease protein, putative	P	02010	NA	NA
BCE_0798	NA	NA	NA	NA	NA	831297	832298	F	-	ABC transporter, substrate-binding protein, putative	P	02010	NA	NA
BCE_0799	NA	NA	NA	NA	NA	832309	832929	F	tenI	transcriptional regulator TenI	H	-	NA	NA
BCE_0800	NA	NA	NA	NA	NA	832922	834031	F	goxB	glycine oxidase	E	00730	NA	NA
BCE_0801	NA	NA	NA	NA	NA	834047	834250	F	-	sulfur carrier protein ThiS	H	-	NA	NA
BCE_0802	NA	NA	NA	NA	NA	834253	835023	F	thiG	thiazole synthase	H	00730	NA	NA
BCE_0803	NA	NA	NA	NA	NA	835016	836035	F	-	thiamine/molybdopterin biosynthesis ThiF/MoeB-like protein	H	-	NA	NA
BCE_0804	NA	NA	836354	836854	TU_836354-836854_F	836051	836863	F	thiD	phosphomethylpyrimidine kinase	H	00730	NA	NA
BCE_0805	NA	NA	NA	NA	NA	837190	837576	F	-	hypothetical protein	-	-	NA	NA
BCE_0806	NA	NA	NA	NA	NA	837593	837823	F	-	hypothetical protein	-	-	NA	NA
BCE_0807	NA	NA	NA	NA	NA	837853	837984	F	-	hypothetical protein	-	-	NA	NA
BCE_0808	NA	NA	NA	NA	NA	838328	838432	F	-	hypothetical protein	-	-	NA	NA
BCE_0809	NA	NA	NA	NA	NA	838529	840196	F	kdpA	potassium-transporting ATPase subunit A	P	02020	NA	NA
BCE_0810	NA	NA	NA	NA	NA	840210	842300	F	kdpB	potassium-transporting ATPase subunit B	P	02020	NA	NA
BCE_0811	NA	NA	NA	NA	NA	842317	842898	F	kdpC	potassium-transporting ATPase subunit C	P	02020	NA	NA
BCE_0812	NA	NA	843966	844108	TU_843966-844108_F	842955	844109	F	kdpD	sensor histidine kinase KdpD	T	02020	NA	NA
BCE_0813	NA	NA	NA	NA	NA	845313	844132	R	-	major facilitator family transporter	GEPR	-	NA	NA
BCE_0814	NA	5.41167	845396	Part of operon	TU_845396-846844_F	845475	845915	F	-	MarR family transcriptional regulator	K	-	NA	NA
BCE_0815	2.47967	21.4808	Part of operon	846844	TU_845396-846844_F	846043	846897	F	-	phospholipase, putative	R	-	NA	NA
BCE_0816	NA	7.12099	847008	847131	TU_847008-847131_F	847024	847227	F	-	hypothetical protein	-	-	NA	NA
BCE_0817	1.33074	78.3402	848659	847324	TU_847324-848659_R	848626	847325	R	-	xanthine/uracil permease family protein	R	-	NA	NA
BCE_0818	NA	NA	NA	NA	NA	848828	849694	F	-	short chain dehydrogenase	IQR	-	NA	NA
BCE_0819	NA	NA	NA	NA	NA	849762	850523	F	-	hypothetical protein	S	-	NA	NA
BCE_0820	NA	NA	NA	NA	NA	850580	850879	F	-	hypothetical protein	-	-	NA	NA
BCE_0821	1.87289	59.5676	851485	850904	TU_850904-851485_R	851128	850913	R	-	hypothetical protein	-	-	NA	NA
BCE_0822	2.56227	23.7172	More than one TU	More than one TU	TU_850904-851485_R,TU_851493-852068_R	851620	851201	R	-	thioredoxin, putative	OC	-	NA	NA
BCE_0823	1.62341	20.9996	852068	851493	TU_851493-852068_R	852052	851633	R	-	putative disulfide oxidoreductase	O	-	NA	NA
BCE_0824	NA	NA	NA	NA	NA	852466	852218	R	-	hypothetical protein	-	-	NA	NA
BCE_0825	4.51086	13.9564	853111	852578	TU_852578-853111_R	853095	852583	R	-	hypothetical protein	-	-	NA	NA
BCE_0826	NA	NA	NA	NA	NA	854250	853141	R	-	spore germination protein	-	-	NA	NA
BCE_0827	NA	NA	NA	NA	NA	855353	854267	R	-	spore germination protein GerYC, identified by match to protein family HMM PF05504, frameshift	Not in list	-	NA	NA
BCE_0828	NA	NA	NA	NA	NA	855365	855240	R	-	hypothetical protein	-	-	NA	NA
BCE_0829	NA	NA	NA	NA	NA	856863	855346	R	gerYA	spore germination protein GerYA	-	-	NA	NA
BCE_0830	NA	NA	NA	NA	NA	857585	856989	R	-	hypothetical protein	-	-	NA	NA
BCE_0831	1.10132	451.489	857770	858400	TU_857770-858400_F	857818	858378	F	-	nitroreductase family protein	C	-	NA	NA
BCE_0832	NA	NA	858678	Part of operon	TU_858678-860565_F	858493	859302	F	spoVR	stage V sporulation protein R	S	-	NA	NA
BCE_0833	NA	31.5422	Part of operon	NA	TU_858678-860565_F	859612	860565	F	-	hypothetical protein	-	-	NA	NA
BCE_0834	2.4575	79.6872	Part of operon	NA	TU_860678-862344_R	860983	860678	R	-	hypothetical protein	R	-	NA	NA
BCE_0835	2.71874	46.2942	NA	Part of operon	TU_860678-862344_R	862344	860980	R	-	hypothetical protein	-	-	NA	NA
BCE_0836	1.84818	23.7287	NA	Part of operon	TU_862754-863400_F	862754	863011	F	-	hypothetical protein	-	-	NA	NA
BCE_0837	4.8854	11.6988	Part of operon	863400	TU_862754-863400_F	863281	863484	F	-	hypothetical protein	-	-	NA	NA
BCE_0838	2.028	5.94346	More than one TU	More than one TU	TU_863998-864776_F,TU_863547-863779_F	863503	864759	F	-	hypothetical protein	-	-	NA	NA
BCE_0839	4.36866	20.4484	864916	Part of operon	TU_864916-873159_F	864946	866787	F	-	type I restriction-modification system, M subunit, putative	VV	-	NA	NA
BCE_0840	2.86099	53.6448	Part of operon	Part of operon	TU_864916-873159_F	866956	870162	F	hsdR	type I restriction enzyme EcoKI subunit R	V	-	NA	NA
BCE_0841	1.81447	111.694	Part of operon	Part of operon	TU_864916-873159_F	870215	871669	F	-	type I restriction-modification system, M subunit	V	-	NA	NA
BCE_0842	2.56798	89.1158	Part of operon	873159	TU_864916-873159_F	871669	873099	F	-	type I restriction-modification enzyme, S subunit, putative	V	-	NA	NA
BCE_0843	NA	NA	NA	NA	NA	873228	874118	F	-	hypothetical protein	-	-	NA	NA
BCE_0844	NA	NA	NA	NA	NA	875829	874150	R	recJ	single-stranded-DNA-specific exonuclease RecJ	L	03410	NA	NA
BCE_0845	NA	NA	NA	NA	NA	877300	875846	R	-	DNA recombinase, putative	L	-	NA	NA
BCE_0846	NA	NA	NA	NA	NA	877421	877666	F	-	hypothetical protein	-	-	NA	NA
BCE_0847	NA	NA	NA	NA	NA	878076	877762	R	-	hypothetical protein	K	-	NA	NA
BCE_0848	NA	NA	NA	NA	NA	878157	878345	F	-	hypothetical protein	-	-	NA	NA
BCE_0849	NA	NA	NA	NA	NA	878342	879826	F	-	DNA recombinase, putative	L	-	NA	NA
BCE_0850	NA	NA	NA	NA	NA	879795	881426	F	-	DNA recombinase, putative	L	-	NA	NA
BCE_0851	NA	NA	NA	NA	NA	882449	882309	R	-	hypothetical protein	-	-	NA	NA
BCE_0852	NA	NA	NA	NA	NA	882465	882698	F	-	hypothetical protein	-	-	NA	NA
BCE_0853	NA	NA	NA	NA	NA	882849	884261	F	spoVR	stage V sporulation protein R	S	-	NA	NA
BCE_0854	2.64993	15.1719	884273	Part of operon	TU_884273-889128_F	884380	885357	F	-	hypothetical protein	-	-	NA	NA
BCE_0855	2.81083	26.9015	Part of operon	889128	TU_884273-889128_F	885350	887941	F	-	DEAD/DEAH box helicase domain-containing protein	R	-	NA	NA
BCE_0856	1.91889	11.053	More than one TU	More than one TU	TU_889147-892590_F,TU_884273-889128_F	888061	889440	F	-	hypothetical protein	-	-	NA	NA
BCE_0857	2.00888	24.9623	889147	Part of operon	TU_889147-892590_F	889551	890531	F	-	hypothetical protein	-	-	NA	NA
BCE_0858	2.92181	50.9158	Part of operon	Part of operon	TU_889147-892590_F	890645	891235	F	-	stage V sporulation protein R, truncation	S	-	NA	NA
BCE_0859	NA	NA	Part of operon	892590	TU_889147-892590_F	891345	892616	F	-	alkaline ceramidase domain-containing protein	-	-	NA	NA
BCE_0860	3.96779	35.5484	892744	Part of operon	TU_892744-894135_F	892791	893762	F	-	extracellular metalloprotease protein	E	-	NA	NA
BCE_0861	NA	45.3125	Part of operon	894135	TU_892744-894135_F	893728	894114	F	-	hypothetical protein	O	-	NA	NA
BCE_0862	NA	7.04971	894651	894160	TU_894160-894651_R	894647	894177	R	-	MarR family transcriptional regulator	K	-	NA	NA
BCE_0863	NA	NA	NA	NA	NA	894793	895377	F	-	hypothetical protein	-	-	NA	NA
BCE_0864	2.74178	6.26156	895859	896103	TU_895859-896103_F	895388	896083	F	-	hypothetical protein	-	-	NA	NA
BCE_0865	3.01474	129.311	896212	896550	TU_896212-896550_F	896275	896538	F	-	hypothetical protein	S	-	NA	NA
BCE_0866	NA	NA	NA	NA	NA	896627	897187	F	-	rhodanese domain-containing protein	OP	-	NA	NA
BCE_0867	NA	NA	NA	NA	NA	897226	898356	F	-	metallo-beta-lactamase family protein	RP	-	NA	NA
BCE_0868	NA	NA	NA	NA	NA	898387	898614	F	-	hypothetical protein	O	-	NA	NA
BCE_0869	NA	NA	NA	NA	NA	898645	899004	F	-	rhodanese-like domain-containing protein	P	-	NA	NA
BCE_0870	NA	NA	NA	NA	NA	899019	899315	F	-	rhodanese domain-containing protein	P	-	NA	NA
BCE_0871	NA	5.18815	899717	Part of operon	TU_899717-900657_F	899376	899855	F	-	hypothetical protein	S	-	NA	NA
BCE_0872	2.84256	17.7686	Part of operon	900657	TU_899717-900657_F	899889	900653	F	-	hypothetical protein	R	-	NA	NA
BCE_0873	2.25938	97.0519	900677	NA	TU_900677-900858_F	900658	900858	F	-	hypothetical protein	-	-	NA	NA
BCE_0874	2.08146	59.2931	901229	NA	TU_900687-901229_R	901127	900687	R	-	hypothetical protein	-	-	NA	NA
BCE_0875	1.4861	102.21	NA	901265	TU_901265-902478_R	902478	901276	R	-	LytR family transcription antiterminator	K	-	NA	NA
BCE_0876	NA	32.4259	NA	902613	TU_902540-902613_F	902540	902635	F	-	hypothetical protein	-	-	NA	NA
BCE_0877	5.6972	32.6142	902663	NA	TU_902663-903791_F	902793	903791	F	-	alcohol dehydrogenase, zinc-containing	CR	00010	NA	NA
BCE_0878	0.798537	15.739	905502	NA	TU_903826-905502_R	905460	903826	R	-	Na/Pi-cotransporter family protein	P	-	NA	NA
BCE_0879	NA	NA	NA	NA	NA	907013	905811	R	-	major facilitator family transporter	GEPR	-	NA	NA
BCE_0880	NA	NA	907194	907367	TU_907194-907367_F	907333	908421	F	-	hypothetical protein	S	-	NA	NA
BCE_0881	NA	NA	908513	908586	TU_908513-908586_F	908507	910438	F	-	BigG family transcription antiterminator	GTK	-	NA	NA
BCE_0882	NA	NA	NA	NA	NA	910550	910870	F	celC	PTS system, cellobiose-specific IIA component	G	02060	NA	NA
BCE_0883	NA	NA	NA	NA	NA	910872	911177	F	celA	PTS system, cellobiose-specific IIB component	G	02060	NA	NA
BCE_0884	NA	NA	NA	NA	NA	911259	912569	F	celB	PTS system, cellobiose-specific IIC component	G	02060	NA	NA
BCE_0885	NA	NA	NA	NA	NA	912545	912823	F	-	hypothetical protein	-	-	NA	NA
BCE_0886	NA	NA	NA	NA	NA	912813	913898	F	-	hypothetical protein	S	-	NA	NA
BCE_0887	1.49815	361.911	915370	914013	TU_914013-915370_R	915311	914049	R	-	hypothetical protein	TS	-	NA	NA
BCE_0888	NA	12.2645	Part of operon	916074	TU_916074-918998_R	917200	916025	R	-	ABC transporter, permease protein, putative	V	-	NA	NA
BCE_0889	1.26547	19.2154	Part of operon	Part of operon	TU_916074-918998_R	917877	917203	R	-	ABC transporter, ATP-binding protein	V	02010	NA	NA
BCE_0890	1.92856	11.3726	918998	Part of operon	TU_916074-918998_R	918977	917874	R	-	hypothetical protein	M	-	NA	NA
BCE_0891	NA	11.4351	919176	919852	TU_919176-919852_F	919189	919923	F	-	ABC transporter, permease protein, putative	S	-	NA	NA
BCE_0892	NA	NA	NA	NA	NA	920012	920878	F	-	peptide ABC transporter, permease protein	EP	02010	NA	NA
BCE_0893	NA	NA	NA	NA	NA	920880	921884	F	-	peptide ABC transporter, permease protein	EP	02010	NA	NA
BCE_0894	1.25694	45.8542	More than one TU	More than one TU	TU_922318-923295_R,TU_921907-922254_R	923245	921929	R	brnQ	branched-chain amino acid transport system II carrier protein	E	-	NA	NA
BCE_0895	NA	NA	NA	NA	NA	924032	923463	R	cotJC	cotJC protein	P	-	NA	NA
BCE_0896	NA	NA	NA	NA	NA	924320	924045	R	cotJB	cotJB protein	-	-	NA	NA
BCE_0897	NA	NA	NA	NA	NA	924520	924317	R	cotJA	cotJA protein	-	-	NA	NA
BCE_0898	NA	NA	NA	NA	NA	924632	924994	F	-	hypothetical protein	E	-	NA	NA
BCE_0899	NA	NA	NA	NA	NA	925009	925788	F	-	hypothetical protein	-	-	NA	NA
BCE_0900	NA	NA	NA	NA	NA	926618	925806	R	-	hypothetical protein	S	-	NA	NA
BCE_0901	NA	9.5668	927011	Part of operon	TU_927011-928682_F	926959	927240	F	-	hypothetical protein	S	-	NA	NA
BCE_0902	NA	7.02027	Part of operon	Part of operon	TU_927011-928682_F	927251	927856	F	-	dedA family protein	S	-	NA	NA
BCE_0903	NA	NA	Part of operon	Part of operon	TU_927011-928682_F	927955	928323	F	-	hypothetical protein	-	-	NA	NA
BCE_0904	4.20967	11.3252	Part of operon	NA	TU_927011-928682_F	928344	928682	F	-	hypothetical protein	-	-	NA	NA
BCE_0905	1.13773	8.39986	928913	NA	TU_928746-928913_R	929165	928746	R	-	hypothetical protein	F	-	NA	NA
BCE_0906	NA	NA	NA	NA	NA	929470	931929	F	-	purple acid phosphatase/fibronectin domain-containing protein	R	-	NA	NA
BCE_0907	1.99867	49.3383	931998	Part of operon	TU_931998-932404_F	932010	932213	F	-	hypothetical protein	-	-	NA	NA
BCE_0908	2.2565	24.272	Part of operon	932404	TU_931998-932404_F	932226	932396	F	-	hypothetical protein	-	-	NA	NA
BCE_0909	NA	NA	NA	NA	NA	933828	932425	R	-	amino acid permease family protein	E	-	NA	NA
BCE_0910	NA	NA	NA	NA	NA	934086	935213	F	-	germination protein gerN	P	-	NA	NA
BCE_0911	2.4568	17.4585	935289	Part of operon	TU_935289-936617_F	935418	935732	F	-	hypothetical protein	-	-	NA	NA
BCE_0912	2.77414	25.8206	Part of operon	936617	TU_935289-936617_F	935762	936625	F	-	RpiR family transcriptional regulator	K	-	NA	NA
BCE_0913	1.42179	8.67622	936772	Part of operon	TU_936772-939183_F	936780	937664	F	murQ	N-acetylmuramic acid-6-phosphate etherase	R	00520	NA	NA
BCE_0914	1.90187	9.12202	Part of operon	Part of operon	TU_936772-939183_F	937689	939053	F	-	PTS system, sucrose-specific IIBC component	GG	00500	NA	NA
BCE_0915	NA	NA	Part of operon	939183	TU_936772-939183_F	939102	940166	F	-	hypothetical protein	S	-	NA	NA
BCE_0916	NA	NA	NA	NA	NA	940364	940732	F	-	hypothetical protein	-	-	NA	NA
BCE_0917	NA	NA	NA	NA	NA	940888	941289	F	-	hypothetical protein	R	-	NA	NA
BCE_0918	NA	NA	NA	NA	NA	941289	941774	F	-	hypothetical protein	-	-	NA	NA
BCE_0919	NA	NA	942356	942185	TU_942185-942356_R	942720	941809	R	-	EamA family protein	GER	-	NA	NA
BCE_0920	NA	NA	NA	NA	NA	942926	943420	F	-	AsnC family transcriptional regulator	K	-	NA	NA
BCE_0921	NA	NA	943576	943831	TU_943576-943831_F	943549	944004	F	-	acetyltransferase	E	00330	NA	NA
BCE_0922	4.1051	14.2657	NA	944045	TU_944045-944841_R	944841	944071	R	-	short chain dehydrogenase/reductase family oxidoreductase	R	-	NA	NA
BCE_0923	1.14899	9.5116	NA	945219	TU_944980-945219_F	944980	945339	F	-	MerR family transcriptional regulator	K	-	NA	NA
BCE_0924	NA	NA	NA	NA	NA	945393	945506	F	-	hypothetical protein	-	-	NA	NA
BCE_0925	NA	NA	NA	NA	NA	945753	946097	F	-	sugE protein, putative	P	-	NA	NA
BCE_0926	NA	NA	NA	NA	NA	946100	946414	F	-	sugE protein, putative	P	-	NA	NA
BCE_0927	NA	58.1865	946545	Part of operon	TU_946545-948582_F	946570	947145	F	-	TetR family transcriptional regulator	K	-	NA	NA
BCE_0928	1.02203	16.5607	Part of operon	948582	TU_946545-948582_F	947358	948560	F	blT	multidrug resistance protein	GEPR	-	NA	NA
BCE_0929	1.23088	16.5286	948959	948628	TU_948628-948959_R	948932	948594	R	-	hypothetical protein	K	-	NA	NA
BCE_0930	NA	NA	949035	Part of operon	TU_949035-950204_F	949102	949641	F	-	putative lipoprotein	R	-	NA	NA
BCE_0931	NA	NA	Part of operon	950204	TU_949035-950204_F	949665	950213	F	-	quinone family NAD(P)H dehydrogenase	R	-	NA	NA
BCE_0932	NA	5.78449	951286	950397	TU_950397-951286_R	952025	950286	R	-	ABC transporter, substrate-binding protein, putative	R	-	NA	NA
BCE_0933	NA	NA	NA	NA	NA	952131	953387	F	-	major facilitator family transporter	GEPR	-	NA	NA
BCE_0934	NA	NA	NA	NA	NA	953635	953432	R	-	hypothetical protein	E	-	NA	NA
BCE_0935	NA	14.0764	954482	953908	TU_953908-954482_R	954390	953875	R	-	thiJ/pfpI family protein	R	-	NA	NA
BCE_0936	NA	10.5492	Part of operon	954572	TU_954572-957342_R	955857	954658	R	-	permease, putative	U	-	NA	NA
BCE_0937	1.90208	44.0537	NA	Part of operon	TU_954572-957342_R	957342	955918	R	-	amino acid permease family protein	E	-	NA	NA
BCE_0938	NA	1228.77	NA	957695	TU_957522-957695_F	957522	957635	F	-	hypothetical protein	-	-	NA	NA
BCE_0939	4.84856	17.0432	957846	NA	TU_957846-958700_F	957873	958700	F	racE	glutamate racemase	M	00471	NA	NA
BCE_0940	3.9386	88.6309	960221	NA	TU_958752-960221_R	960191	958752	R	gapN	glyceraldehyde-3-phosphate dehydrogenase, NADP-dependent	C	00010	NA	NA
BCE_0941	NA	14.8233	960436	960553	TU_960436-960553_F	960434	960538	F	-	hypothetical protein	-	-	NA	NA
BCE_0942	NA	NA	NA	NA	NA	960782	962542	F	-	ABC transporter, ATP-binding/permease protein	V	02010	NA	NA
BCE_0943	2.89434	5.54854	962930	964551	TU_962930-964551_F	962539	964539	F	-	ABC transporter, ATP-binding/permease protein	V	-	NA	NA
BCE_0944	3.06903	6.65147	More than one TU	More than one TU	TU_964670-967057_F,TU_962930-964551_F	964541	964696	F	-	hypothetical protein	-	-	NA	NA
BCE_0945	1.40666	364.471	964670	Part of operon	TU_964670-967057_F	964812	965609	F	-	amino acid ABC transporter, amino acid-binding protein	ET	-	NA	NA
BCE_0946	1.44441	285.238	Part of operon	Part of operon	TU_964670-967057_F	965590	966294	F	-	amino acid ABC transporter, permease protein	E	-	NA	NA
BCE_0947	1.14776	342.771	Part of operon	NA	TU_964670-967057_F	966323	967057	F	-	amino acid ABC transporter, ATP-binding protein	E	-	NA	NA
BCE_0948	NA	NA	967288	NA	TU_967109-967288_R	967312	967109	R	sasP	small acid-soluble spore protein	-	-	NA	NA
BCE_0949	NA	NA	NA	NA	NA	967668	967913	F	-	hypothetical protein	-	-	NA	NA
BCE_0950	NA	NA	NA	NA	NA	969390	967930	R	-	hypothetical protein	HJ	-	NA	NA
BCE_0951	NA	NA	NA	969875	TU_969875-970463_R	970463	969411	R	-	hypothetical protein	-	-	NA	NA
BCE_0952	2.05768	15.483	NA	Part of operon	TU_970589-972251_F	970589	971734	F	-	hypothetical protein	S	-	NA	NA
BCE_0953	NA	1038.5	Part of operon	972251	TU_970589-972251_F	971877	972233	F	-	hypothetical protein	S	-	NA	NA
BCE_0954	NA	NA	NA	NA	NA	972894	972274	R	-	putative lipoprotein	-	-	NA	NA
BCE_0955	NA	NA	NA	NA	NA	973472	972912	R	-	hypothetical protein	S	-	NA	NA
BCE_0956	5.99173	26.3991	973778	Part of operon	TU_973778-976341_F	973852	975549	F	alsS	acetolactate synthase	EH	00290	NA	NA
BCE_0957	NA	15.7217	Part of operon	976341	TU_973778-976341_F	975566	976324	F	alsD	alpha-acetolactate decarboxylase	Q	00650	NA	NA
BCE_0958	NA	NA	Part of operon	976708	TU_976708-977369_R	976717	976361	R	-	hypothetical protein	-	-	NA	NA
BCE_0959	2.11438	7.38765	977369	Part of operon	TU_976708-977369_R	977356	976739	R	-	3-methyladenine DNA glycosylase	L	03410	NA	NA
BCE_0960	2.08134	11.4104	977626	978364	TU_977626-978364_F	977491	978363	F	-	HAD superfamily hydrolase	R	-	NA	NA
BCE_0961	5.28406	50.4948	978507	983272	TU_978507-983272_F	978749	983275	F	-	cell wall anchor domain-containing protein	M	-	NA	NA
BCE_0962	2.47631	13.9543	985140	983330	TU_983330-985140_R	985072	983333	R	-	hypothetical protein	M	-	NA	NA
BCE_0963	NA	24.3048	NA	985263	TU_985263-985345_R	985345	985235	R	-	hypothetical protein	-	-	NA	NA
BCE_0964	1.74056	98.6131	NA	986847	TU_985330-986847_F	985330	986820	F	-	coproporphyrinogen III oxidase	H	00860	NA	NA
BCE_0965	NA	NA	NA	NA	NA	987094	988650	F	-	acyl-CoA synthetase	IQ	00071	NA	NA
BCE_0966	1.61811	11.9984	989081	992245	TU_989081-992245_F	989264	992212	F	-	collagen adhesin domain-containing protein	M	-	NA	NA
BCE_0967	1.00408	113.805	992965	992466	TU_992466-992965_R	992951	992487	R	-	hypothetical protein	-	-	NA	NA
BCE_0968	2.65569	24.953	993098	994608	TU_993098-994608_F	993139	994635	F	-	sulfate permease family protein	P	-	NA	NA
BCE_0969	NA	NA	NA	NA	NA	994794	995165	F	-	hypothetical protein	-	-	NA	NA
BCE_0970	NA	NA	NA	NA	NA	995858	995169	R	secA	translocase	U	03060	NA	NA
BCE_0971	NA	26.1283	996033	Part of operon	TU_996033-999475_F	996131	997651	F	-	polysaccharide biosynthesis protein CsaA	R	-	NA	NA
BCE_0972	0.66497	55.4337	Part of operon	Part of operon	TU_996033-999475_F	997793	998902	F	csaB	CsaB protein	S	-	NA	NA
BCE_0973	NA	59.8957	Part of operon	999475	TU_996033-999475_F	999171	999416	F	eag	S-layer protein EA1	-	-	NA	NA
BCE_0974	0.948111	103.502	Part of operon	999503	TU_999503-1002247_R	1000703	999513	R	-	hypothetical protein	-	-	NA	NA
BCE_0975	1.1996	41.6224	1002247	Part of operon	TU_999503-1002247_R	1002143	1000728	R	-	alginate O-acetyltransferase, putative	M	-	NA	NA
BCE_0976	0.757889	22.2756	1002358	Part of operon	TU_1002358-1004867_F	1002369	1003826	F	-	alginate O-acetyltransferase, putative	M	-	NA	NA
BCE_0977	0.858284	27.65	Part of operon	NA	TU_1002358-1004867_F	1003836	1004867	F	-	hypothetical protein	-	-	NA	NA
BCE_0978	0.767259	43.6586	More than one TU	More than one TU	TU_1005010-1006081_R,TU_1006104-1006473_R	1006416	1005010	R	-	hypothetical protein	-	-	NA	NA
BCE_0979	NA	NA	1006504	1007550	TU_1006504-1007550_F	1006714	1007502	F	-	enoyl-CoA hydratase	I	00071	NA	NA
BCE_0980	2.76487	41.0526	1007597	Part of operon	TU_1007597-1008269_F	1007605	1007925	F	-	hypothetical protein	-	-	NA	NA
BCE_0981	2.1843	94.2434	Part of operon	NA	TU_1007597-1008269_F	1007943	1008269	F	-	hypothetical protein	S	-	NA	NA
BCE_0982	NA	22.2768	NA	NA	TU_1008298-1008474_R	1008474	1008298	R	-	hypothetical protein	-	-	NA	NA
BCE_0983	2.75534	25.3972	NA	1009706	TU_1008601-1009706_F	1008601	1009650	F	-	M20/M25/M40 family peptidase	G	-	NA	NA
BCE_0984	1.63791	250.448	1009728	Part of operon	TU_1009728-1012661_F	1009891	1011480	F	-	N-acetylmuramoyl-L-alanine amidase	M	-	NA	NA
BCE_0985	1.52219	44.5392	Part of operon	1012661	TU_1009728-1012661_F	1011712	1012566	F	-	hypothetical protein	L	-	NA	NA
BCE_0986	NA	NA	NA	NA	NA	1012827	1013981	F	-	Tn554-related, transposase A	LL	-	NA	NA
BCE_0987	NA	5.36621	More than one TU	More than one TU	TU_1014963-1015495_F,TU_1015502-1015956_F,TU_1015995-1016778_F	1014065	1016191	F	-	Tn554-related, transposase B	L	-	NA	NA
BCE_0988	NA	6.81272	1015995	1016778	TU_1015995-1016778_F	1016184	1016579	F	-	Tn554-related, transposase C	K	-	NA	NA
BCE_0989	2.06931	38.5978	1016852	1018064	TU_1016852-1018064_F	1017116	1017529	F	-	hypothetical protein	-	-	NA	NA
BCE_0990	3.32607	12.8784	1019557	1018123	TU_1018123-1019557_R	1019555	1018710	R	-	AraC family transcriptional regulator	KS	-	NA	NA
BCE_0991	NA	NA	NA	NA	NA	1020036	1020770	F	-	polysaccharide deacetylase family protein	G	-	NA	NA
BCE_0992	NA	NA	NA	NA	NA	1020987	1020889	R	-	hypothetical protein	-	-	NA	NA
BCE_0993	NA	18.3526	NA	1021273	TU_1021273-1021611_R	1021611	1021465	R	-	hypothetical protein	-	-	NA	NA
BCE_0994	NA	9.4987	NA	1023426	TU_1021997-1023426_F	1021997	1023001	F	-	proline racemase, putative	E	00330	NA	NA
BCE_0995	NA	NA	More than one TU	More than one TU	TU_1021997-1023426_F,TU_1023504-1024013_F	1023021	1023998	F	-	ornithine cyclodeaminase	E	00330	NA	NA
BCE_0996	NA	25.9913	1024061	Part of operon	TU_1024061-1026847_F	1024294	1025319	F	-	hypothetical protein	-	-	NA	NA
BCE_0997	3.27557	30.6826	Part of operon	Part of operon	TU_1024061-1026847_F	1025336	1026637	F	-	hypothetical protein	-	-	NA	NA
BCE_0998	2.82403	26.9784	Part of operon	NA	TU_1024061-1026847_F	1026698	1026847	F	-	hypothetical protein	-	-	NA	NA
BCE_0999	2.08793	5.20345	1027169	NA	TU_1026892-1027169_R	1027230	1026892	R	-	hypothetical protein	-	-	NA	NA
BCE_1000	4.15125	83.7935	1027462	Part of operon	TU_1027462-1032957_F	1027517	1029106	F	-	oligopeptide ABC transporter, oligopeptide-binding protein	E	02010	NA	NA
BCE_1001	3.97013	31.3144	Part of operon	Part of operon	TU_1027462-1032957_F	1029166	1030116	F	-	oligopeptide ABC transporter, permease protein	EP	02010	NA	NA
BCE_1002	3.44887	62.7206	Part of operon	Part of operon	TU_1027462-1032957_F	1030123	1030974	F	-	oligopeptide ABC transporter, permease protein	EP	02010	NA	NA
BCE_1003	5.1777	51.7247	Part of operon	Part of operon	TU_1027462-1032957_F	1031001	1031993	F	-	oligopeptide ABC transporter, ATP-binding protein	EP	02010	NA	NA
BCE_1004	5.01087	52.8422	Part of operon	NA	TU_1027462-1032957_F	1031986	1032957	F	-	oligopeptide ABC transporter, ATP-binding protein	E	02010	NA	NA
BCE_1005	NA	NA	1033247	NA	TU_1033029-1033247_R	1033571	1033029	R	-	hypothetical protein	-	-	NA	NA
BCE_1006	NA	NA	Part of operon	1033661	TU_1033661-1034128_R	1033861	1033619	R	-	hypothetical protein	-	-	NA	NA
BCE_1007	NA	5.44075	1034128	Part of operon	TU_1033661-1034128_R	1034485	1033952	R	-	hypothetical protein	-	-	NA	NA
BCE_1008	NA	NA	NA	NA	NA	1036301	1034979	R	-	alpha-ketoglutarate permease, putative	GEPR	-	NA	NA
BCE_1009	NA	NA	NA	NA	NA	1036527	1038116	F	-	sensor histidine kinase	T	02020	NA	NA
BCE_1010	NA	NA	NA	NA	NA	1038136	1038813	F	-	response regulator	KT	02020	NA	NA
BCE_1011	NA	NA	NA	NA	NA	1038810	1039784	F	-	putative lipoprotein	S	-	NA	NA
BCE_1012	NA	NA	More than one TU	More than one TU	TU_1040158-1040296_F,TU_1040447-1040606_F	1040036	1040680	F	-	hypothetical protein	-	-	NA	NA
BCE_1013	2.96759	22.9316	NA	1040710	TU_1040710-1042916_R	1042916	1040736	R	-	hypothetical protein	R	-	NA	NA
BCE_1014	NA	18.3977	More than one TU	More than one TU	TU_1042906-1042964_F,TU_1043016-1044355_F	1042906	1043046	F	-	hypothetical protein	-	-	NA	NA
BCE_1015	NA	NA	1043016	1044355	TU_1043016-1044355_F	1043153	1043653	F	-	hypothetical protein	-	-	NA	NA
BCE_1016	1.48626	9.50833	More than one TU	More than one TU	TU_1043016-1044355_F,TU_1044745-1055246_F	1043869	1046247	F	-	5-methylcytosine-specific restriction related enzyme	V	-	NA	NA
BCE_1017	NA	21.09	1044745	Part of operon	TU_1044745-1055246_F	1046274	1046396	F	-	hypothetical protein	-	-	NA	NA
BCE_1018	1.66611	74.286	Part of operon	Part of operon	TU_1044745-1055246_F	1047096	1049105	F	-	type III restriction-modification system enzyme, M subunit	L	-	NA	NA
BCE_1019	2.40238	118.954	Part of operon	Part of operon	TU_1044745-1055246_F	1049124	1052087	F	-	type III restriction-modification system enzyme, R subunit	V	-	NA	NA
BCE_1020	2.76569	152.255	Part of operon	Part of operon	TU_1044745-1055246_F	1052129	1053376	F	-	hypothetical protein	-	-	NA	NA
BCE_1021	2.62708	143.075	Part of operon	NA	TU_1044745-1055246_F	1053351	1055246	F	-	SNF2 family helicase	KL	-	NA	NA
BCE_1022	2.37629	57.8814	NA	NA	TU_1055347-1055493_R	1055493	1055347	R	-	hypothetical protein	-	-	NA	NA
BCE_1023	NA	323.178	NA	Part of operon	TU_1055978-1056489_F	1055978	1056361	F	-	hypothetical protein	C	-	NA	NA
BCE_1024	NA	NA	Part of operon	1056489	TU_1055978-1056489_F	1056403	1056498	F	-	hypothetical protein	-	-	NA	NA
BCE_1025	NA	NA	NA	NA	NA	1056574	1056915	F	-	hypothetical protein	S	-	NA	NA
BCE_1026	NA	NA	NA	NA	NA	1058154	1057186	R	-	ParB-like nuclease domain-containing protein	K	-	NA	NA
BCE_1027	NA	NA	NA	NA	NA	1058524	1059384	F	-	DnaD domain-containing protein	L	-	NA	NA
BCE_1028	NA	NA	NA	NA	NA	1059381	1060667	F	-	replicative DNA helicase	L	03030	NA	NA
BCE_1029	2.10844	24.0265	1061711	1060708	TU_1060708-1061711_R	1061541	1060756	R	-	hypothetical protein	K	-	NA	NA
BCE_1030	NA	5.26921	1061793	1062485	TU_1061793-1062485_F	1061803	1062570	F	-	hypothetical protein	R	-	NA	NA
BCE_1031	NA	NA	NA	NA	NA	1063631	1062708	R	-	hypothetical protein	GER	-	NA	NA
BCE_1032	NA	NA	NA	NA	NA	1063710	1063817	F	-	hypothetical protein	-	-	NA	NA
BCE_1033	NA	NA	NA	NA	NA	1063845	1064411	F	-	hypothetical protein	-	-	NA	NA
BCE_1034	NA	NA	NA	NA	NA	1064414	1065082	F	-	PspA/IM30 family protein	KT	-	NA	NA
BCE_1035	NA	7.83117	1065593	1065258	TU_1065258-1065593_R	1065360	1065202	R	-	hypothetical protein	-	-	NA	NA
BCE_1036	2.65219	29.8403	NA	1065610	TU_1065610-1065798_R	1065798	1065646	R	-	hypothetical protein	-	-	NA	NA
BCE_1037	3.29586	29.8318	NA	1066327	TU_1065970-1066327_F	1065970	1066209	F	-	protein-export membrane protein-related protein	-	-	NA	NA
BCE_1038	NA	NA	NA	NA	NA	1067942	1066536	R	-	hypothetical protein	R	-	NA	NA
BCE_1039	NA	NA	NA	NA	NA	1068214	1068113	R	-	hypothetical protein	-	-	NA	NA
BCE_1040	NA	NA	NA	NA	NA	1068454	1068347	R	-	hypothetical protein	-	-	NA	NA
BCE_1041	NA	NA	NA	NA	NA	1068601	1068494	R	-	hypothetical protein	-	-	NA	NA
BCE_1042	NA	NA	NA	NA	NA	1068876	1068610	R	-	hypothetical protein	-	-	NA	NA
BCE_1043	NA	53.1469	1068961	1069131	TU_1068961-1069131_F	1068858	1068980	F	-	hypothetical protein	-	-	NA	NA
BCE_1044	2.36244	18.3111	1069234	1069702	TU_1069234-1069702_F	1069259	1069615	F	-	hypothetical protein	-	-	NA	NA
BCE_1045	NA	9.72071	1069778	1070790	TU_1069778-1070790_F	1069880	1070338	F	-	MarR family transcriptional regulator	K	-	NA	NA
BCE_1046	NA	NA	More than one TU	More than one TU	TU_1069778-1070790_F,TU_1070807-1071241_F	1070382	1070915	F	pssA	CDP-diacylglycerol--serine O-phosphatidyltransferase	I	00260	NA	NA
BCE_1047	NA	12.3527	1070807	1071241	TU_1070807-1071241_F	1070938	1071315	F	-	ATP synthase protein I, putative	-	-	NA	NA
BCE_1048	NA	NA	NA	NA	NA	1071443	1071351	R	-	hypothetical protein	-	-	NA	NA
BCE_1049	NA	NA	NA	NA	NA	1071742	1072392	F	-	vanZ protein, putative	V	-	NA	NA
BCE_1050	NA	8.15747	1072469	1073363	TU_1072469-1073363_F	1072522	1073157	F	-	hypothetical protein	-	-	NA	NA
BCE_1051	NA	NA	NA	NA	NA	1073391	1074044	F	-	hypothetical protein	-	-	NA	NA
BCE_1052	1.10072	11.737	Part of operon	1074140	TU_1074140-1075406_R	1075141	1074143	R	-	dihydroxyacetone kinase family protein	G	00561	NA	NA
BCE_1053	NA	6.40512	1075406	Part of operon	TU_1074140-1075406_R	1075727	1075161	R	-	hypothetical protein	K	-	NA	NA
BCE_1054	3.78408	13.5034	1075859	1077645	TU_1075859-1077645_F	1075906	1077657	F	-	dihydroxyacetone kinase family protein	G	00561	NA	NA
BCE_1055	NA	NA	NA	NA	NA	1077885	1078235	F	-	hypothetical protein	-	-	NA	NA
BCE_1056	NA	NA	NA	NA	NA	1078652	1079761	F	-	response regulator, putative	R	-	NA	NA
BCE_1057	NA	NA	NA	NA	NA	1079822	1079956	F	-	hypothetical protein	-	-	NA	NA
BCE_1058	NA	NA	NA	NA	NA	1080238	1080140	R	-	hypothetical protein	-	-	NA	NA
BCE_1059	NA	8.95795	Part of operon	More than one TU	TU_1080290-1080420_R,TU_1080681-1081016_R,TU_1081157-1081535_R	1081228	1080395	R	-	CAAX amino terminal protease family protein	R	-	NA	NA
BCE_1060	1.26547	5.37075	More than one TU	Part of operon	TU_1081568-1081900_R,TU_1081157-1081535_R	1082005	1081523	R	-	spermine/spermidine acetyltransferase, putative	KR	-	NA	NA
BCE_1061	NA	NA	NA	NA	NA	1082316	1082119	R	-	hypothetical protein	L	-	NA	NA
BCE_1062	NA	NA	NA	NA	NA	1082480	1082785	F	-	hypothetical protein	-	-	NA	NA
BCE_1063	NA	55.8724	1083169	1082859	TU_1082859-1083169_R	1083025	1082870	R	-	hypothetical protein	-	-	NA	NA
BCE_1064	NA	NA	NA	NA	NA	1083384	1083665	F	-	hypothetical protein	-	-	NA	NA
BCE_1065	NA	NA	NA	NA	NA	1084022	1083816	R	-	hypothetical protein	-	-	NA	NA
BCE_1066	2.50123	93.3867	1084274	1084528	TU_1084274-1084528_F	1084204	1084383	F	-	hypothetical protein	-	-	NA	NA
BCE_1067	4.30665	7.93654	More than one TU	More than one TU	TU_1084542-1086822_F,TU_1084274-1084528_F	1084469	1085527	F	-	luciferase family protein	C	-	NA	NA
BCE_1068	3.58589	10.192	1084542	Part of operon	TU_1084542-1086822_F	1085520	1086476	F	-	hypothetical protein	HJ	-	NA	NA
BCE_1069	3.26478	13.8351	Part of operon	1086822	TU_1084542-1086822_F	1086710	1086814	F	-	dihydroxyacetone kinase, degenerate	G	-	NA	NA
BCE_1070	NA	8.24285	1087584	1086873	TU_1086873-1087584_R	1087530	1086889	R	-	hypothetical protein	I	-	NA	NA
BCE_1071	1.38402	57.305	1087719	1088404	TU_1087719-1088404_F	1087741	1088247	F	-	hypothetical protein	K	-	NA	NA
BCE_1072	1.304	477.421	1088583	Part of operon	TU_1088583-1090607_F	1088635	1090371	F	-	S-layer protein, putative	D	-	NA	NA
BCE_1073	NA	NA	Part of operon	1090607	TU_1088583-1090607_F	1090470	1090784	F	-	hypothetical protein	K	-	NA	NA
BCE_1074	NA	NA	NA	NA	NA	1090801	1091409	F	-	hypothetical protein	-	-	NA	NA
BCE_1075	1.64233	166.241	1091632	1092960	TU_1091632-1092960_F	1091676	1092806	F	-	S-layer-like domain-containing protein	-	-	NA	NA
BCE_1076	1.11678	18.1333	1093619	Part of operon	TU_1093619-1094893_F	1093755	1094372	F	-	putative lipoprotein	-	-	NA	NA
BCE_1077	1.32743	56.7857	Part of operon	1094893	TU_1093619-1094893_F	1094589	1094789	F	-	hypothetical protein	-	-	NA	NA
BCE_1078	NA	NA	NA	NA	NA	1095605	1095138	R	-	putative lipoprotein	-	-	NA	NA
BCE_1079	NA	NA	NA	NA	NA	1096069	1095701	R	-	hypothetical protein	E	-	NA	NA
BCE_1080	NA	NA	1096170	Part of operon	TU_1096170-1097214_F	1096177	1096566	F	-	hypothetical protein	-	-	NA	NA
BCE_1081	NA	NA	Part of operon	Part of operon	TU_1096170-1097214_F	1096609	1096806	F	-	hypothetical protein	S	-	NA	NA
BCE_1082	NA	NA	Part of operon	1097214	TU_1096170-1097214_F	1096882	1097133	F	-	hypothetical protein	S	-	NA	NA
BCE_1083	NA	NA	NA	NA	NA	1097513	1097313	R	-	hypothetical protein	-	-	NA	NA
BCE_1084	NA	NA	1097915	Part of operon	TU_1097915-1099822_F	1097714	1098049	F	rsbV	anti sigma b factor antagonist RsbV	T	-	NA	NA
BCE_1085	NA	10.9563	Part of operon	Part of operon	TU_1097915-1099822_F	1098056	1098538	F	rsbW	serine-protein kinase RsbW	T	-	NA	NA
BCE_1086	5.67625	13.272	Part of operon	Part of operon	TU_1097915-1099822_F	1098504	1099277	F	sigB	RNA polymerase sigma factor SigB	K	-	NA	NA
BCE_1087	2.14353	22.1173	Part of operon	1099822	TU_1097915-1099822_F	1099347	1099787	F	-	hypothetical protein	S	-	NA	NA
BCE_1088	1.61555	12.2555	1099832	1101123	TU_1099832-1101123_F	1099963	1101105	F	-	response regulator	TTK	-	NA	NA
BCE_1089	0.84018	24.1872	1104140	1101131	TU_1101131-1104140_R	1102001	1101144	R	-	CheR family methyltransferase	NT	02020	NA	NA
BCE_1090	0.798537	14.344	More than one TU	More than one TU	TU_1104181-1104940_R,TU_1101131-1104140_R	1104708	1102018	R	-	sensor histidine kinase/response regulator	TTT	02020	NA	NA
BCE_1091	NA	NA	1104940	1104181	TU_1104181-1104940_R	1105184	1104915	R	-	hypothetical protein	-	-	NA	NA
BCE_1092	NA	NA	NA	NA	NA	1105375	1105512	F	-	hypothetical protein	-	-	NA	NA
BCE_1093	NA	NA	NA	NA	NA	1105552	1106082	F	-	hypothetical protein	-	-	NA	NA
BCE_1094	NA	NA	1106404	Part of operon	TU_1106404-1106875_F	1106202	1106405	F	-	hypothetical protein	-	-	NA	NA
BCE_1095	2.5098	85.804	Part of operon	1106875	TU_1106404-1106875_F	1106542	1106853	F	-	hypothetical protein	S	-	NA	NA
BCE_1096	NA	5.64696	1107125	NA	TU_1107125-1107436_F	1107290	1107436	F	-	hypothetical protein	-	-	NA	NA
BCE_1097	1.99207	34.2486	Part of operon	NA	TU_1107532-1108414_R	1107837	1107532	R	-	hypothetical protein	-	-	NA	NA
BCE_1098	NA	NA	1108414	Part of operon	TU_1107532-1108414_R	1109252	1108122	R	-	IS605 family transposase	L	-	NA	NA
BCE_1099	2.04021	25.4352	NA	1109889	TU_1109889-1110865_R	1110865	1109891	R	-	alcohol dehydrogenase, zinc-containing	CR	00010	NA	NA
BCE_1100	NA	53.5285	NA	1111073	TU_1110868-1111073_F	1110868	1110993	F	-	hypothetical protein	-	-	NA	NA
BCE_1101	4.17464	40.2955	1111470	Part of operon	TU_1111470-1113727_F	1111476	1112693	F	-	sensor histidine kinase, putative	T	02020	NA	NA
BCE_1102	2.05772	20.27	Part of operon	1113727	TU_1111470-1113727_F	1112683	1113327	F	-	LuxR family DNA-binding response regulator	TK	02020	NA	NA
BCE_1103	NA	7.15607	More than one TU	Part of operon	TU_1113807-1114375_F,TU_1111470-1113727_F	1113480	1113914	F	-	hypothetical protein	-	-	NA	NA
BCE_1104	NA	NA	Part of operon	More than one TU	TU_1113807-1114375_F,TU_1114412-1114416_F	1114018	1114416	F	-	hypothetical protein	-	-	NA	NA
BCE_1105	1.55563	11.0386	NA	NA	TU_1114480-1114620_R	1114620	1114480	R	-	hypothetical protein	-	-	NA	NA
BCE_1106	1.52702	79.6169	1114774	Part of operon	TU_1114774-1115023_F	1114865	1115023	F	-	hypothetical protein	-	-	NA	NA
BCE_1107	1.42398	52.0244	Part of operon	1115023	TU_1114774-1115023_F	1114774	1115136	F	-	hypothetical protein	-	-	NA	NA
BCE_1108	4.26787	25.1039	1115369	NA	TU_1115163-1115369_R	1115348	1115163	R	-	hypothetical protein	-	-	NA	NA
BCE_1109	0.669151	23.9774	1115389	Part of operon	TU_1115389-1120689_F	1115484	1116725	F	-	DNA repair exonuclease family protein	L	-	NA	NA
BCE_1110	1.87634	23.4841	Part of operon	Part of operon	TU_1115389-1120689_F	1116722	1119646	F	-	hypothetical protein	S	-	NA	NA
BCE_1111	2.15675	86.4142	Part of operon	1120689	TU_1115389-1120689_F	1119688	1120632	F	-	3'-5' exoribonuclease YhaM	R	-	NA	NA
BCE_1112	1.36621	17.7277	More than one TU	More than one TU	TU_1121081-1121225_F,TU_1121251-1122011_F	1121161	1121997	F	-	putative lipoprotein	-	-	NA	NA
BCE_1113	NA	NA	1122057	1122234	TU_1122057-1122234_F	1122079	1122312	F	-	hypothetical protein	-	-	NA	NA
BCE_1114	NA	NA	NA	NA	NA	1122518	1122634	F	-	hypothetical protein	-	-	NA	NA
BCE_1115	NA	NA	NA	NA	NA	1122693	1123640	F	-	glyoxalase family protein	E	-	NA	NA
BCE_1116	NA	NA	NA	NA	NA	1123668	1124645	F	-	glyoxylase family protein	E	-	NA	NA
BCE_1117	1.6467	54.2397	1124756	Part of operon	TU_1124756-1127486_F	1124773	1125300	F	-	hypothetical protein	S	-	NA	NA
BCE_1118	NA	NA	Part of operon	Part of operon	TU_1124756-1127486_F	1125754	1126296	F	-	ECF subfamily RNA polymerase sigma factor	K	-	NA	NA
BCE_1119	NA	8.36088	Part of operon	1127486	TU_1124756-1127486_F	1126293	1127471	F	-	hypothetical protein	-	-	NA	NA
BCE_1120	NA	NA	NA	NA	NA	1127890	1128765	F	-	alpha/beta fold family hydrolase	R	-	NA	NA
BCE_1121	NA	NA	NA	NA	NA	1128846	1129046	F	-	hypothetical protein	-	-	NA	NA
BCE_1122	NA	NA	NA	NA	NA	1129473	1129372	R	-	hypothetical protein	-	-	NA	NA
BCE_1123	2.81387	83.9722	1129506	Part of operon	TU_1129506-1134475_F	1129526	1130086	F	glpP	glycerol uptake operon antiterminator regulatory protein	K	-	NA	NA
BCE_1124	2.54026	797.503	Part of operon	Part of operon	TU_1129506-1134475_F	1130315	1131136	F	glpF	glycerol uptake facilitator protein	G	-	NA	NA
BCE_1125	2.67169	1074.3	Part of operon	Part of operon	TU_1129506-1134475_F	1131150	1132682	F	glpK	glycerol kinase	C	00561	NA	3.3395
BCE_1126	2.29584	372.667	Part of operon	1134475	TU_1129506-1134475_F	1132773	1134455	F	glpD	glycerol-3-phosphate dehydrogenase, aerobic	C	00564	NA	NA
BCE_1127	NA	NA	1134537	Part of operon	TU_1134537-1136406_F	1134752	1135273	F	-	IS3 family transposase OrfA	L	-	NA	NA
BCE_1128	NA	NA	Part of operon	Part of operon	TU_1134537-1136406_F	1135309	1136112	F	-	IS3 family transposase OrfB	L	-	NA	NA
BCE_1129	NA	13.3029	Part of operon	1136406	TU_1134537-1136406_F	1136117	1136233	F	-	hypothetical protein	-	-	NA	NA
BCE_1130	NA	NA	NA	1136478	TU_1136478-1136553_R	1136553	1136437	R	-	hypothetical protein	-	-	NA	NA
BCE_1131	NA	NA	NA	Part of operon	TU_1136592-1137816_F	1136592	1137125	F	-	RNA polymerase factor sigma C	K	-	NA	NA
BCE_1132	NA	12.2074	Part of operon	1137816	TU_1136592-1137816_F	1137130	1137537	F	lstR	lineage-specific thermal regulator protein	K	-	NA	NA
BCE_1133	0.987725	8.91519	More than one TU	More than one TU	TU_1136592-1137816_F,TU_1137823-1138801_F	1137545	1138801	F	-	cell cycle protein FtsW	D	-	NA	NA
BCE_1134	NA	NA	1138914	NA	TU_1138904-1138914_R	1139467	1138904	R	-	hypothetical protein	-	-	NA	NA
BCE_1135	5.10157	19.5997	Part of operon	1139560	TU_1139560-1141987_R	1140365	1139556	R	-	hypothetical protein	R	-	NA	NA
BCE_1136	NA	13.1512	1141987	Part of operon	TU_1139560-1141987_R	1141889	1140312	R	-	conserved hypothetical protein, frameshift	Not in list	-	NA	NA
BCE_1137	1.66895	114.152	1142267	Part of operon	TU_1142267-1159146_F	1142394	1143182	F	-	hypothetical protein	-	-	NA	NA
BCE_1138	2.39975	21.2582	Part of operon	Part of operon	TU_1142267-1159146_F	1143260	1145968	F	-	hypothetical protein	R	-	NA	NA
BCE_1139	2.26468	25.7445	Part of operon	Part of operon	TU_1142267-1159146_F	1145971	1149936	F	-	hypothetical protein	-	-	NA	NA
BCE_1140	2.06465	21.257	Part of operon	Part of operon	TU_1142267-1159146_F	1149969	1150256	F	-	hypothetical protein	-	-	NA	NA
BCE_1141	NA	11.8104	Part of operon	Part of operon	TU_1142267-1159146_F	1150243	1150365	F	-	hypothetical protein	-	-	NA	NA
BCE_1142	3.18947	380.167	Part of operon	Part of operon	TU_1142267-1159146_F	1150550	1152067	F	-	dnak protein, truncation	O	-	NA	NA
BCE_1143	3.93797	221.406	Part of operon	Part of operon	TU_1142267-1159146_F	1152113	1153279	F	-	DnaJ domain-containing protein	RO	-	NA	NA
BCE_1144	3.56734	75.0862	Part of operon	NA	TU_1142267-1159146_F	1153354	1159146	F	-	stage V sporulation protein K	ROO	-	NA	NA
BCE_1145	2.77208	397.638	1160223	NA	TU_1159181-1160223_R	1160044	1159181	R	prsA	peptidylprolyl isomerase	O	-	NA	NA
BCE_1146	NA	NA	1160445	NA	TU_1160445-1160482_F	1160309	1160482	F	-	hypothetical protein	-	-	NA	NA
BCE_1147	2.03154	1158.42	NA	NA	TU_1160470-1160664_R	1160664	1160470	R	-	hypothetical protein	-	-	NA	NA
BCE_1148	NA	11.9373	More than one TU	More than one TU	TU_1161057-1161121_F,TU_1160783-1161051_F	1160783	1161121	F	-	hypothetical protein	-	-	NA	NA
BCE_1149	3.87822	84.6096	1161704	NA	TU_1161123-1161704_R	1161680	1161123	R	hpr	transcriptional regulator Hpr	K	-	NA	NA
BCE_1150	4.67493	134.344	Part of operon	1161911	TU_1161911-1162962_R	1162470	1161979	R	-	hypothetical protein	R	-	NA	NA
BCE_1151	NA	63.5496	1162962	Part of operon	TU_1161911-1162962_R	1163013	1162516	R	-	HIT family protein	FGR	-	NA	NA
BCE_1152	0.971147	47.9764	1163383	Part of operon	TU_1163383-1166097_F	1163511	1164254	F	ecsA	ABC transporter, ATP-binding protein EcsA	V	-	NA	NA
BCE_1153	1.48966	45.118	Part of operon	Part of operon	TU_1163383-1166097_F	1164247	1165458	F	ecsB	ABC transporter, permease protein EscB	U	-	NA	NA
BCE_1154	1.65883	53.6402	Part of operon	1166097	TU_1163383-1166097_F	1165472	1166179	F	ecsC	EcsC protein	-	-	NA	NA
BCE_1155	NA	NA	NA	NA	NA	1166363	1166220	R	-	hypothetical protein	-	-	NA	NA
BCE_1156	NA	21.3944	1166462	Part of operon	TU_1166462-1170192_F	1166519	1167100	F	-	TetR family transcriptional regulator	K	-	NA	NA
BCE_1157	NA	8.89397	Part of operon	Part of operon	TU_1166462-1170192_F	1167061	1167270	F	-	hypothetical protein	-	-	NA	NA
BCE_1158	1.93081	32.6299	Part of operon	Part of operon	TU_1166462-1170192_F	1167350	1167826	F	-	hypothetical protein	S	-	NA	NA
BCE_1159	1.54631	22.7229	Part of operon	Part of operon	TU_1166462-1170192_F	1167819	1169261	F	-	hypothetical protein	S	-	NA	NA
BCE_1160	NA	6.13652	Part of operon	1170192	TU_1166462-1170192_F	1169772	1170143	F	-	hypothetical protein	S	-	NA	NA
BCE_1161	NA	NA	NA	NA	NA	1170792	1171679	F	-	putative lipoprotein	R	-	NA	NA
BCE_1162	NA	NA	NA	NA	NA	1171927	1172223	F	-	hypothetical protein	-	-	NA	NA
BCE_1163	2.22334	11.3117	More than one TU	More than one TU	TU_1172704-1174184_F,TU_1172256-1172676_F	1172297	1172773	F	-	hypothetical protein	S	-	NA	NA
BCE_1164	1.36755	17.7691	1172704	NA	TU_1172704-1174184_F	1172766	1174184	F	-	hypothetical protein	S	-	NA	NA
BCE_1165	NA	43.3387	NA	NA	TU_1174324-1174821_R	1174821	1174324	R	-	hypothetical protein	R	-	NA	NA
BCE_1166	NA	NA	NA	1174983	TU_1174826-1174983_F	1174826	1177066	F	pbpF	penicillin-binding protein 1	M	-	NA	NA
BCE_1167	1.49911	204.36	1177076	Part of operon	TU_1177076-1180681_F	1177244	1178290	F	hemE	uroporphyrinogen decarboxylase	H	00860	NA	NA
BCE_1168	1.5675	259.436	Part of operon	Part of operon	TU_1177076-1180681_F	1178305	1179240	F	hemH	ferrochelatase	H	00860	NA	NA
BCE_1169	2.12863	176.368	Part of operon	NA	TU_1177076-1180681_F	1179260	1180681	F	hemY	protoporphyrinogen oxidase	H	00860	NA	NA
BCE_1170	2.20265	11.3503	More than one TU	More than one TU	TU_1180986-1182131_R,TU_1180721-1180969_R	1182073	1180721	R	-	hypothetical protein	S	-	NA	NA
BCE_1171	NA	11.3977	1182296	1184706	TU_1182296-1184706_F	1182314	1184680	F	-	endonuclease/exonuclease/phosphatase family protein	RG	-	NA	NA
BCE_1172	NA	NA	NA	NA	NA	1184791	1185093	F	-	hypothetical protein	-	-	NA	NA
BCE_1173	NA	NA	NA	NA	NA	1185109	1185945	F	-	proline iminopeptidase, putative	R	00330	NA	NA
BCE_1174	NA	NA	1186985	1186768	TU_1186768-1186985_R	1186858	1186004	R	-	hypothetical protein	-	-	NA	NA
BCE_1175	NA	NA	1187416	1187738	TU_1187416-1187738_F	1187190	1187591	F	blaI	penicillinase repressor	K	-	NA	NA
BCE_1176	1.57384	11.2235	More than one TU	More than one TU	TU_1187416-1187738_F,TU_1187775-1188019_F,TU_1188055-1189600_F	1187603	1189525	F	-	hypothetical protein	OKT	-	NA	NA
BCE_1177	1.75323	76.9621	1189680	Part of operon	TU_1189680-1190623_F	1189799	1190371	F	-	TetR family transcriptional regulator	K	-	NA	NA
BCE_1178	NA	NA	Part of operon	1190623	TU_1189680-1190623_F	1190587	1193322	F	-	hypothetical protein	S	-	NA	NA
BCE_1179	NA	NA	NA	NA	NA	1194082	1193363	R	-	hypothetical protein	-	-	NA	NA
BCE_1180	NA	NA	NA	NA	NA	1194215	1194388	F	-	hypothetical protein	-	-	NA	NA
BCE_1181	NA	NA	NA	NA	NA	1194406	1194561	F	-	hypothetical protein	-	-	NA	NA
BCE_1182	NA	NA	NA	NA	NA	1194632	1194934	F	-	hypothetical protein	S	-	NA	NA
BCE_1183	NA	NA	NA	NA	NA	1194959	1195636	F	-	integral membrane protein, putative	G	-	NA	NA
BCE_1184	NA	NA	NA	NA	NA	1196207	1195704	R	-	hypothetical protein	-	-	NA	NA
BCE_1185	NA	NA	1197235	1196875	TU_1196875-1197235_R	1197233	1196292	R	-	hypothetical protein	K	-	NA	NA
BCE_1186	3.16097	172.222	1197352	NA	TU_1197352-1198444_F	1197431	1198444	F	-	LacI family sugar-binding transcriptional regulator	K	-	NA	NA
BCE_1187	NA	5.94475	More than one TU	More than one TU	TU_1198656-1198674_R,TU_1198483-1198622_R	1198674	1198483	R	-	hypothetical protein	-	-	NA	NA
BCE_1188	2.0063	96.8635	NA	Part of operon	TU_1198792-1200525_F	1198792	1199526	F	-	hypothetical protein	R	-	NA	NA
BCE_1189	2.33134	138.455	Part of operon	NA	TU_1198792-1200525_F	1199536	1200525	F	-	lipoate-protein ligase A, putative	H	00785	NA	NA
BCE_1190	NA	9.1273	1200536	NA	TU_1200514-1200536_R	1200729	1200514	R	-	hypothetical protein	-	-	NA	NA
BCE_1191	NA	NA	NA	NA	NA	1200777	1201205	F	-	putative lipoprotein	-	-	NA	NA
BCE_1192	NA	NA	NA	NA	NA	1201211	1201312	F	-	hypothetical protein	-	-	NA	NA
BCE_1193	NA	NA	NA	NA	NA	1201367	1202899	F	-	acyl-CoA synthetase	IQ	00071	NA	NA
BCE_1194	NA	NA	NA	NA	NA	1203012	1203263	F	-	hypothetical protein	-	-	NA	NA
BCE_1195	NA	NA	NA	NA	NA	1203279	1204316	F	-	S-layer protein, putative	M	-	NA	NA
BCE_1196	NA	NA	NA	NA	NA	1204528	1205583	F	-	sulfate ABC transporter, sulfate/thiosulfate-binding protein	P	02010	NA	NA
BCE_1197	NA	NA	NA	NA	NA	1205605	1206432	F	-	sulfate ABC transporter, permease protein	O	02010	NA	NA
BCE_1198	NA	NA	NA	NA	NA	1206444	1207301	F	-	sulfate ABC transporter, permease protein	P	02010	NA	NA
BCE_1199	NA	NA	NA	NA	NA	1207313	1208386	F	-	sulfate ABC transporter, ATP-binding protein	P	02010	NA	NA
BCE_1200	NA	17.8517	1208449	1208668	TU_1208449-1208668_F	1208508	1208600	F	-	hypothetical protein	-	-	NA	NA
BCE_1201	4.96175	316.905	1208844	Part of operon	TU_1208844-1220351_F	1208901	1215641	F	-	wall associated protein, putative	M	-	NA	NA
BCE_1202	3.17211	215.737	Part of operon	Part of operon	TU_1208844-1220351_F	1215767	1216417	F	-	hypothetical protein	-	-	NA	NA
BCE_1203	3.88923	193.556	Part of operon	Part of operon	TU_1208844-1220351_F	1216653	1217372	F	-	hypothetical protein	-	-	NA	NA
BCE_1204	4.73978	45.9279	Part of operon	Part of operon	TU_1208844-1220351_F	1217498	1218046	F	-	wall-associated domain-containing protein	M	-	NA	NA
BCE_1205	2.34964	41.3365	Part of operon	Part of operon	TU_1208844-1220351_F	1218049	1218294	F	-	hypothetical protein	-	-	NA	NA
BCE_1206	3.83694	9.48788	Part of operon	Part of operon	TU_1208844-1220351_F	1218369	1219571	F	-	cell wall-associated protein, putative	M	-	NA	NA
BCE_1207	NA	NA	Part of operon	Part of operon	TU_1208844-1220351_F	1219588	1219950	F	-	hypothetical protein	-	-	NA	NA
BCE_1208	NA	NA	Part of operon	1220351	TU_1208844-1220351_F	1220236	1220355	F	-	hypothetical protein	-	-	NA	NA
BCE_1209	1.44508	346.376	Part of operon	1220417	TU_1220417-1222234_R	1221443	1220433	R	-	cytotoxin K	-	-	NA	NA
BCE_1210	1.38699	11.2125	1222234	Part of operon	TU_1220417-1222234_R	1222146	1221601	R	-	TetR family transcriptional regulator	K	-	NA	NA
BCE_1211	NA	NA	NA	NA	NA	1222315	1223232	F	-	hypothetical protein	R	-	NA	NA
BCE_1212	3.14155	20.9651	1223369	1224540	TU_1223369-1224540_F	1223412	1224485	F	-	Ser/Thr protein phosphatase family protein	R	-	NA	NA
BCE_1213	5.51236	15.4902	1224563	1225694	TU_1224563-1225694_F	1224699	1225676	F	-	HD domain-containing protein	R	-	NA	NA
BCE_1214	2.67311	5.47097	Part of operon	1225714	TU_1225714-1227327_R	1226836	1225718	R	-	hypothetical protein	-	-	NA	NA
BCE_1215	NA	NA	NA	Part of operon	TU_1225714-1227327_R	1227327	1226842	R	-	RNA polymerase sigma factor	K	-	NA	NA
BCE_1216	3.03522	16.6618	More than one TU	Part of operon	TU_1227464-1228102_F,TU_1228122-1228379_F	1227464	1228366	F	-	AraC family transcriptional regulator	KS	-	NA	NA
BCE_1217	NA	9.64406	More than one TU	Part of operon	TU_1229105-1229542_R,TU_1229947-1230247_R,TU_1229679-1229937_RTU_1228679-1229094_R	1230420	1228678	R	-	sensor histidine kinase	T	-	NA	NA
BCE_1218	NA	6.77035	1231143	1230725	TU_1230725-1231143_R	1231134	1230430	R	-	DNA-binding response regulator	TK	-	NA	NA
BCE_1219	NA	11.5292	More than one TU	More than one TU	TU_1231267-1231927_F,TU_1231938-1233020_F	1231269	1232123	F	-	CAAX amino terminal protease family protein	R	-	NA	NA
BCE_1220	1.36433	11.7198	1231938	Part of operon	TU_1231938-1233020_F	1232125	1232487	F	-	hypothetical protein	-	-	NA	NA
BCE_1221	0.822986	37.7005	Part of operon	Part of operon	TU_1231938-1233020_F	1232513	1232812	F	-	hypothetical protein	-	-	NA	NA
BCE_1222	NA	10.4312	Part of operon	1233020	TU_1231938-1233020_F	1232824	1233012	F	-	hypothetical protein	-	-	NA	NA
BCE_1223	NA	NA	NA	NA	NA	1233147	1234412	F	-	M48 family peptidase	O	-	NA	NA
BCE_1224	NA	NA	1235392	Part of operon	TU_1235392-1236263_F	1234541	1235410	F	-	EamA family protein	GER	-	NA	NA
BCE_1225	NA	18.8379	Part of operon	1236263	TU_1235392-1236263_F	1235495	1236166	F	-	S-layer protein, putative	-	-	NA	NA
BCE_1226	NA	5.51397	1236606	1237252	TU_1236606-1237252_F	1236410	1237237	F	-	S-layer protein, putative	-	-	NA	NA
BCE_1227	2.86849	751.495	1237517	1238269	TU_1237517-1238269_F	1237578	1238237	F	-	S-layer protein, putative	J	-	NA	NA
BCE_1228	NA	NA	NA	NA	NA	1238426	1240015	F	aceB	malate synthase	C	00620	NA	NA
BCE_1229	NA	NA	NA	NA	NA	1240039	1241316	F	aceA	isocitrate lyase	C	00630	NA	NA
BCE_1230	NA	11.5292	1242587	1241474	TU_1241474-1242587_R	1242250	1241459	R	-	trifolitoxin immunity domain-containing protein	MR	-	NA	NA
BCE_1231	NA	7.75602	More than one TU	More than one TU	TU_1241474-1242587_R,TU_1242627-1242781_R	1242764	1242270	R	-	hypothetical protein	-	-	NA	NA
BCE_1232	1.2507	937.936	1242893	Part of operon	TU_1242893-1243593_F	1243049	1243252	F	cspA	cold shock protein CspA	K	-	NA	NA
BCE_1233	NA	NA	Part of operon	NA	TU_1242893-1243593_F	1243495	1243593	F	-	hypothetical protein	-	-	NA	NA
BCE_1234	NA	NA	1243695	NA	TU_1243590-1243695_R	1243868	1243590	R	-	hypothetical protein	-	-	NA	NA
BCE_1235	NA	27.3354	1244333	1244118	TU_1244118-1244333_R	1244316	1244131	R	-	hypothetical protein	-	-	NA	NA
BCE_1236	NA	NA	NA	NA	NA	1244601	1245182	F	-	competence transcription factor, putative	K	-	NA	NA
BCE_1237	NA	6.38261	More than one TU	Part of operon	TU_1245252-1245892_F,TU_1246675-1247291_F,TU_1247304-1248267_F	1245560	1247835	F	-	histidine kinase sensor protein, putative, frameshift	Not in list	-	NA	NA
BCE_1238	NA	19.3376	Part of operon	More than one TU	TU_1248304-1248528_F,TU_1247304-1248267_F	1247890	1248549	F	-	competence protein A, putative	TK	02020	NA	NA
BCE_1239	4.29686	40.6494	1248577	Part of operon	TU_1248577-1249542_F	1248824	1249405	F	-	hypothetical protein	-	-	NA	NA
BCE_1240	3.16203	6.56728	Part of operon	1249542	TU_1248577-1249542_F	1249423	1249659	F	-	hypothetical protein	-	-	NA	NA
BCE_1241	NA	14.6037	NA	1249754	TU_1249754-1250024_R	1250024	1249890	R	-	hypothetical protein	J	-	NA	NA
BCE_1242	1.60534	14.6735	NA	Part of operon	TU_1250009-1258877_F	1250009	1250602	F	-	hypothetical protein	S	-	NA	NA
BCE_1243	1.82666	17.8458	Part of operon	Part of operon	TU_1250009-1258877_F	1250660	1251223	F	sipT	signal peptidase I	U	03060	NA	NA
BCE_1244	2.97311	44.5331	Part of operon	Part of operon	TU_1250009-1258877_F	1251340	1254855	F	addB	ATP-dependent nuclease, subunit B	L	-	NA	NA
BCE_1245	3.43693	49.0688	Part of operon	Part of operon	TU_1250009-1258877_F	1254852	1258577	F	addA	ATP-dependent nuclease, subunit A	L	-	NA	NA
BCE_1246	2.3567	71.337	Part of operon	NA	TU_1250009-1258877_F	1258590	1258877	F	-	hypothetical protein	K	-	NA	NA
BCE_1247	NA	10.0881	Part of operon	NA	TU_1258958-1260129_R	1259173	1258958	R	gerPF	spore germination protein GerPF	-	-	NA	NA
BCE_1248	NA	NA	Part of operon	Part of operon	TU_1258958-1260129_R	1259602	1259216	R	gerPE	spore germination protein GerPE	-	-	NA	NA
BCE_1249	NA	10.6424	Part of operon	Part of operon	TU_1258958-1260129_R	1259812	1259618	R	gerPD	spore germination protein GerPD	-	-	NA	NA
BCE_1250	NA	NA	1260129	Part of operon	TU_1258958-1260129_R	1260433	1259819	R	gerPC	spore germination protein GerPC	-	-	NA	NA
BCE_1251	NA	NA	NA	NA	NA	1260710	1260504	R	gerPB	spore germination protein GerPB	-	-	NA	NA
BCE_1252	NA	NA	NA	NA	NA	1260946	1260725	R	gerPA	spore germination protein GerPA	-	-	NA	NA
BCE_1253	NA	NA	NA	NA	NA	1261222	1261043	R	-	hypothetical protein	-	-	NA	NA
BCE_1254	NA	NA	1261889	1262157	TU_1261889-1262157_F	1261461	1262369	F	-	fumarylacetoacetate hydrolase family protein	Q	-	NA	NA
BCE_1255	NA	NA	NA	NA	NA	1262689	1262405	R	-	hypothetical protein	-	-	NA	NA
BCE_1256	5.6602	74.0542	1264098	1262794	TU_1262794-1264098_R	1263990	1262800	R	rocD	ornithine--oxo-acid transaminase	E	00330	NA	NA
BCE_1257	6.59429	138.918	1264109	1264523	TU_1264109-1264523_F	1264141	1264506	F	-	hypothetical protein	-	-	NA	NA
BCE_1258	NA	NA	NA	NA	NA	1265121	1264567	R	-	hypothetical protein	-	-	NA	NA
BCE_1259	NA	NA	NA	NA	NA	1265360	1267207	F	asnO	asparagine synthetase, glutamine-hydrolyzing	E	00250	NA	NA
BCE_1260	NA	10.4844	1267359	1268385	TU_1267359-1268385_F	1267396	1268355	F	hemH	ferrochelatase	H	00860	NA	NA
BCE_1261	3.30037	25.3643	1268393	1269879	TU_1268393-1269879_F	1268415	1269764	F	katB	catalase	P	00380	NA	NA
BCE_1262	1.83669	10.851	1269978	1270521	TU_1269978-1270521_F	1269999	1270304	F	-	hypothetical protein	-	-	NA	NA
BCE_1263	NA	NA	NA	NA	NA	1271089	1271439	F	-	hypothetical protein	-	-	NA	NA
BCE_1264	NA	NA	1275156	1275381	TU_1275156-1275381_F	1271485	1276023	F	-	cation transporter E1-E2 family ATPase	PP	-	NA	NA
BCE_1265	NA	NA	NA	NA	NA	1276037	1276333	F	-	hypothetical protein	-	-	NA	NA
BCE_1266	NA	NA	NA	NA	NA	1276323	1276556	F	-	hypothetical protein	-	-	NA	NA
BCE_1267	NA	NA	NA	NA	NA	1276671	1277288	F	-	hypothetical protein	S	-	NA	NA
BCE_1268	NA	9.8591	1277685	1278442	TU_1277685-1278442_F	1277721	1278362	F	-	helix-turn-helix domain-containing protein	KS	-	NA	NA
BCE_1269	NA	NA	NA	NA	NA	1279718	1278483	R	-	ammonium transporter	P	-	NA	NA
BCE_1270	NA	NA	NA	NA	NA	1279932	1281233	F	-	alpha-amylase family protein	G	-	NA	NA
BCE_1271	NA	NA	NA	NA	NA	1281494	1282378	F	-	DNA-binding protein	K	-	NA	NA
BCE_1272	NA	5.92931	1282410	1283185	TU_1282410-1283185_F	1282704	1282808	F	-	hypothetical protein	-	-	NA	NA
BCE_1273	6.09233	365.701	1283806	1283193	TU_1283193-1283806_R	1283702	1283211	R	-	putative nucleotide-binding protein	S	-	NA	NA
BCE_1274	1.25732	118.083	1283890	1284830	TU_1283890-1284830_F	1283950	1284804	F	-	hypothetical protein	S	-	NA	NA
BCE_1275	NA	NA	More than one TU	More than one TU	TU_1288913-1293238_F,TU_1288459-1288593_F	1284961	1291626	F	-	wall-associated protein, putative	M	-	NA	NA
BCE_1276	1.82915	18.9864	1288913	Part of operon	TU_1288913-1293238_F	1291682	1292386	F	-	hypothetical protein	-	-	NA	NA
BCE_1277	NA	13.1195	Part of operon	1293238	TU_1288913-1293238_F	1292481	1293089	F	-	cell wall-associated protein	M	-	NA	NA
BCE_1278	1.39173	NA	NA	NA	NA	1293367	1294143	F	-	cell wall-associated protein	M	-	NA	NA
BCE_1279	2.40239	5.82938	1294329	NA	TU_1294329-1294724_F	1294191	1294724	F	-	hypothetical protein	-	-	NA	NA
BCE_1280	0.982587	6.65147	1295672	NA	TU_1294955-1295672_R	1295812	1294955	R	prsA	peptidylprolyl isomerase	O	-	NA	NA
BCE_1281	NA	NA	NA	NA	NA	1296152	1295943	R	-	hypothetical protein	-	-	NA	NA
BCE_1282	NA	NA	NA	NA	NA	1296175	1297032	F	-	hypothetical protein	S	-	NA	NA
BCE_1283	2.7533	60.2664	Part of operon	1297061	TU_1297061-1298440_R	1297255	1297058	R	-	hypothetical protein	-	-	NA	NA
BCE_1284	2.63618	103.027	Part of operon	Part of operon	TU_1297061-1298440_R	1297396	1297256	R	-	hypothetical protein	-	-	NA	NA
BCE_1285	2.58415	64.8198	1298440	Part of operon	TU_1297061-1298440_R	1298311	1297502	R	-	HAD superfamily hydrolase	R	-	NA	NA
BCE_1286	2.01773	13.9423	1298453	1298957	TU_1298453-1298957_F	1298599	1298985	F	-	hypothetical protein	-	-	NA	NA
BCE_1287	2.29476	34.2685	1299165	NA	TU_1299165-1301797_F	1299197	1301797	F	clpB	ATP-dependent Clp protease, ATP-binding subunit ClpB	O	-	NA	NA
BCE_1288	NA	1822.37	1302045	NA	TU_1301835-1302045_R	1302017	1301835	R	-	hypothetical protein	-	-	NA	NA
BCE_1289	NA	NA	NA	NA	NA	1302062	1302154	F	-	hypothetical protein	-	-	NA	NA
BCE_1290	NA	NA	NA	NA	NA	1302174	1302908	F	-	hypothetical protein	R	-	NA	NA
BCE_1291	NA	NA	1303807	Part of operon	TU_1303807-1304071_F	1302965	1303810	F	-	UDP-glucose 4-epimerase-like protein	MG	-	NA	NA
BCE_1292	4.57672	127.744	Part of operon	1304071	TU_1303807-1304071_F	1303816	1304040	F	-	hypothetical protein	-	-	NA	NA
BCE_1293	2.57558	925.74	1304213	Part of operon	TU_1304213-1306502_F	1304272	1305204	F	fabH	3-oxoacyl-(acyl carrier protein) synthase III	I	00061	NA	NA
BCE_1294	3.38345	382.35	Part of operon	1306502	TU_1304213-1306502_F	1305235	1306473	F	fabF	3-oxoacyl-(acyl carrier protein) synthase II	IQ	00061	NA	NA
BCE_1295	NA	NA	NA	NA	NA	1306580	1307368	F	-	hypothetical protein	O	-	NA	NA
BCE_1296	NA	NA	NA	NA	NA	1307512	1308258	F	-	hypothetical protein	-	-	NA	NA
BCE_1297	4.01563	120.742	1310214	1308274	TU_1308274-1310214_R	1309593	1308604	R	trpS	tryptophanyl-tRNA synthetase	J	00380	NA	NA
BCE_1298	1.96857	12.8002	More than one TU	More than one TU	TU_1308274-1310214_R,TU_1310222-1310341_R	1310372	1309992	R	-	hypothetical protein	-	-	NA	NA
BCE_1299	NA	48.6389	1310554	Part of operon	TU_1310554-1316385_F	1310600	1310695	F	-	hypothetical protein	-	-	NA	NA
BCE_1300	1.83325	22.5074	Part of operon	Part of operon	TU_1310554-1316385_F	1310692	1312323	F	-	oligopeptide ABC transporter, oligopeptide-binding protein	E	02010	NA	NA
BCE_1301	NA	7.36382	Part of operon	Part of operon	TU_1310554-1316385_F	1312451	1313380	F	-	oligopeptide ABC transporter, permease protein	EP	02010	NA	NA
BCE_1302	2.81796	12.5495	Part of operon	Part of operon	TU_1310554-1316385_F	1313377	1314393	F	-	oligopeptide ABC transporter, permease protein	EP	02010	NA	NA
BCE_1303	3.26809	26.1395	Part of operon	Part of operon	TU_1310554-1316385_F	1314412	1315455	F	-	oligopeptide ABC transporter, ATP-binding protein	EP	02010	NA	NA
BCE_1304	4.50503	21.3956	Part of operon	1316385	TU_1310554-1316385_F	1315448	1316383	F	-	oligopeptide ABC transporter, ATP-binding protein	E	02010	NA	NA
BCE_1305	2.0428	48.6459	1317946	1316408	TU_1316408-1317946_R	1317922	1316528	R	-	MATE efflux family protein	V	-	NA	NA
BCE_1306	2.28722	17.8293	1318269	1319959	TU_1318269-1319959_F	1318326	1319972	F	-	oligopeptide ABC transporter, oligopeptide-binding protein	E	02010	NA	NA
BCE_1307	3.50863	7.90575	NA	1320017	TU_1320017-1320210_R	1320210	1320001	R	-	hypothetical protein	-	-	NA	NA
BCE_1308	3.86857	6.91753	NA	1320218	TU_1320119-1320218_F	1320119	1320298	F	-	hypothetical protein	-	-	NA	NA
BCE_1309	1.81625	252.333	1320358	1321214	TU_1320358-1321214_F	1320797	1321192	F	spxA	transcriptional regulator Spx	P	-	NA	NA
BCE_1310	1.43795	NA	NA	NA	NA	1321916	1321242	R	-	hypothetical protein	P	-	NA	NA
BCE_1311	1.81465	129.097	1322145	Part of operon	TU_1322145-1324569_F	1322256	1322939	F	mecA	adaptor protein	OTN	-	NA	NA
BCE_1312	1.18648	16.1185	Part of operon	1324569	TU_1322145-1324569_F	1323012	1324556	F	cls	cardiolipin synthetase	I	00564	NA	NA
BCE_1313	NA	9.06667	1325807	Part of operon	TU_1325807-1327758_F	1324646	1325881	F	-	hypothetical protein	R	-	NA	NA
BCE_1314	NA	81.1021	Part of operon	NA	TU_1325807-1327758_F	1325932	1327758	F	pepF	oligoendopeptidase F	E	-	NA	NA
BCE_1315	NA	6.23712	Part of operon	NA	TU_1327876-1330329_R	1328058	1327876	R	-	hypothetical protein	-	-	NA	NA
BCE_1316	NA	79.157	Part of operon	Part of operon	TU_1327876-1330329_R	1329172	1328279	R	-	hypothetical protein	Q	-	NA	NA
BCE_1317	0.925623	53.3118	Part of operon	Part of operon	TU_1327876-1330329_R	1329570	1329172	R	-	hypothetical protein	R	-	NA	NA
BCE_1318	2.40846	136.379	NA	Part of operon	TU_1327876-1330329_R	1330329	1329751	R	-	hypothetical protein	S	-	NA	NA
BCE_1319	3.24957	189.637	NA	Part of operon	TU_1330476-1333261_F	1330476	1330847	F	-	hypothetical protein	-	-	NA	NA
BCE_1320	3.26229	272.962	Part of operon	Part of operon	TU_1330476-1333261_F	1330878	1331516	F	-	hypothetical protein	S	00230	NA	NA
BCE_1321	4.05462	265.874	Part of operon	Part of operon	TU_1330476-1333261_F	1331535	1332332	F	ppnK	inorganic polyphosphate/ATP-NAD kinase	G	00760	NA	NA
BCE_1322	3.30503	318.297	Part of operon	1333261	TU_1330476-1333261_F	1332348	1333241	F	-	ribosomal large subunit pseudouridine synthase D	J	-	NA	NA
BCE_1323	5.54007	6.6486	Part of operon	1333281	TU_1333281-1335563_R	1334678	1333290	R	-	hypothetical protein	UW	-	NA	NA
BCE_1324	2.58487	15.5434	1335563	Part of operon	TU_1333281-1335563_R	1335550	1334810	R	-	bis(5'-nucleosyl)-tetraphosphatase PrpE	T	-	NA	NA
BCE_1325	NA	NA	NA	NA	NA	1336785	1335625	R	-	cell cycle protein FtsW	D	-	NA	NA
BCE_1326	NA	NA	NA	NA	NA	1337869	1336928	R	-	glycosyl transferase, group 2 family protein	M	-	NA	NA
BCE_1327	NA	NA	NA	NA	NA	1338628	1337870	R	-	hypothetical protein	QR	-	NA	NA
BCE_1328	NA	NA	NA	NA	NA	1339616	1338771	R	-	bacteriocin O-metyltransferase, putative	-	-	NA	NA
BCE_1329	NA	NA	NA	NA	NA	1340591	1339740	R	-	hypothetical protein	-	-	NA	NA
BCE_1330	NA	NA	NA	NA	NA	1340627	1340728	F	-	hypothetical protein	-	-	NA	NA
BCE_1331	NA	NA	NA	NA	NA	1340757	1341857	F	-	glycosyl transferase, group 2 family protein	RM	-	NA	NA
BCE_1332	NA	NA	NA	NA	NA	1342009	1342698	F	-	hypothetical protein	QR	-	NA	NA
BCE_1333	NA	NA	NA	NA	NA	1342695	1343381	F	-	hypothetical protein	F	-	NA	NA
BCE_1334	NA	NA	NA	NA	NA	1343394	1344074	F	-	streptomycin biosynthesis StrF domain-containing protein	-	-	NA	NA
BCE_1335	NA	NA	1344516	Part of operon	TU_1344516-1345426_F	1344089	1344826	F	-	glucose-1-phosphate thymidylyltransferase, putative	M	00521	NA	NA
BCE_1336	NA	6.27139	Part of operon	1345426	TU_1344516-1345426_F	1344835	1345380	F	rfbC	dTDP-4-dehydrorhamnose 3,5-epimerase	M	00521	NA	NA
BCE_1337	2.944	6.53203	More than one TU	More than one TU	TU_1345450-1347152_F,TU_1344516-1345426_F	1345396	1346364	F	rfbB	dTDP-glucose 4,6-dehydratase	M	00521	NA	NA
BCE_1338	2.73719	6.31073	1345450	1347152	TU_1345450-1347152_F	1346376	1347230	F	rfbD	dTDP-4-dehydrorhamnose reductase	M	00521	NA	NA
BCE_1339	NA	950.523	1347302	1348103	TU_1347302-1348103_F	1347339	1348109	F	fabI	enoyl-(acyl carrier protein) reductase	I	00061	NA	NA
BCE_1340	NA	NA	NA	NA	NA	1348272	1348805	F	-	hypothetical protein	-	-	NA	NA
BCE_1341	NA	NA	NA	NA	NA	1349324	1348866	R	cotZ	spore coat protein Z	-	-	NA	NA
BCE_1342	NA	NA	NA	NA	NA	1349327	1349809	F	-	hypothetical protein	-	-	NA	NA
BCE_1343	NA	NA	NA	NA	NA	1349911	1350096	F	-	hypothetical protein	-	-	NA	NA
BCE_1344	NA	NA	NA	NA	NA	1350676	1350173	R	-	hypothetical protein	-	-	NA	NA
BCE_1345	NA	NA	NA	NA	NA	1351311	1350844	R	cotZ	spore coat protein Z	-	-	NA	NA
BCE_1346	2.40314	56.3744	Part of operon	1351463	TU_1351463-1355386_R	1353520	1351454	R	-	ATP-dependent DNA helicase UvrD	L	03420	NA	NA
BCE_1347	7.34255	98.121	Part of operon	Part of operon	TU_1351463-1355386_R	1354042	1353620	R	-	acetyltransferase	KR	-	NA	NA
BCE_1348	4.81768	259.307	Part of operon	Part of operon	TU_1351463-1355386_R	1354562	1354044	R	-	hypothetical protein	J	-	NA	NA
BCE_1349	2.69634	154.578	NA	Part of operon	TU_1351463-1355386_R	1355386	1354655	R	-	hypothetical protein	P	-	NA	NA
BCE_1350	1.98683	37.7117	NA	1356505	TU_1355567-1356505_F	1355567	1356496	F	-	hypothetical protein	GER	-	NA	NA
BCE_1351	2.33777	9.95705	1356512	1356964	TU_1356512-1356964_F	1356573	1356968	F	-	putative lipoprotein	-	-	NA	NA
BCE_1352	NA	NA	1357272	1356984	TU_1356984-1357272_R	1357391	1356993	R	-	hypothetical protein	N	-	NA	NA
BCE_1353	NA	36.4819	1359185	1357543	TU_1357543-1359185_R	1359033	1357555	R	-	sodium/proline symporter family protein	ER	-	NA	NA
BCE_1354	NA	261.329	1359211	NA	TU_1359211-1359513_F	1359325	1359513	F	-	hypothetical protein	-	-	NA	NA
BCE_1355	NA	134.144	NA	NA	TU_1359482-1359703_R	1359703	1359482	R	-	hypothetical protein	-	-	NA	NA
BCE_1356	NA	NA	NA	1359983	TU_1359920-1359983_F	1359920	1361332	F	trpE	anthranilate synthase component I	EH	00400	NA	NA
BCE_1357	NA	NA	NA	NA	NA	1361329	1361916	F	pabA	anthranilate synthase component II	EH	00400	NA	NA
BCE_1358	NA	NA	NA	NA	NA	1361913	1362938	F	trpD	anthranilate phosphoribosyltransferase	E	00400	NA	NA
BCE_1359	NA	NA	NA	NA	NA	1362940	1363701	F	trpC	indole-3-glycerol-phosphate synthase	E	00400	NA	NA
BCE_1360	NA	NA	NA	NA	NA	1363698	1364312	F	trpF	N-(5'-phosphoribosyl)anthranilate isomerase	E	00400	NA	NA
BCE_1361	NA	NA	NA	NA	NA	1364309	1365502	F	trpB	tryptophan synthase subunit beta	E	00260	NA	NA
BCE_1362	NA	NA	NA	NA	NA	1365506	1366282	F	trpA	tryptophan synthase subunit alpha	E	00260	NA	NA
BCE_1363	1.23088	7.78222	1366583	NA	TU_1366583-1366716_F	1366357	1366716	F	-	hypothetical protein	-	-	NA	NA
BCE_1364	NA	NA	NA	NA	NA	1366717	1366827	F	-	hypothetical protein	-	-	NA	NA
BCE_1365	NA	NA	NA	NA	NA	1366832	1368331	F	-	L-lactate permease	C	-	NA	NA
BCE_1366	1.95244	19.2464	NA	1369020	TU_1369020-1369710_R	1369710	1368595	R	-	transposase IS605 OrfB domain-containing protein	L	-	NA	NA
BCE_1367	NA	NA	NA	1369982	TU_1369959-1369982_F	1369959	1370642	F	-	hypothetical protein	S	-	NA	NA
BCE_1368	1.14899	10.5036	1370962	1370675	TU_1370675-1370962_R	1371489	1370512	R	-	hypothetical protein	-	-	NA	NA
BCE_1369	NA	NA	NA	NA	NA	1371687	1372472	F	-	hypothetical protein	T	-	NA	NA
BCE_1370	NA	NA	NA	1372852	TU_1372852-1373037_R	1373037	1372615	R	-	hypothetical protein	-	-	NA	NA
BCE_1371	NA	6.48518	NA	Part of operon	TU_1373140-1375720_F	1373140	1373235	F	-	hypothetical protein	-	-	NA	NA
BCE_1372	10.4444	16.0891	Part of operon	Part of operon	TU_1373140-1375720_F	1373237	1374571	F	-	pyridine nucleotide-disulfide oxidoreductase, class I	R	-	NA	NA
BCE_1373	NA	5.94144	Part of operon	Part of operon	TU_1373140-1375720_F	1374675	1375163	F	-	acetyltransferase	R	-	NA	NA
BCE_1374	2.65547	75.2345	Part of operon	NA	TU_1373140-1375720_F	1375310	1375720	F	-	hypothetical protein	-	-	NA	NA
BCE_1375	NA	NA	1375777	NA	TU_1375754-1375777_R	1376344	1375754	R	-	hypothetical protein	QR	-	NA	NA
BCE_1376	NA	NA	NA	NA	NA	1377911	1376436	R	-	hypothetical protein	C	-	NA	NA
BCE_1377	NA	NA	NA	NA	NA	1379943	1377994	R	-	hypothetical protein	S	-	NA	NA
BCE_1378	NA	NA	NA	NA	NA	1381859	1379940	R	-	hypothetical protein	-	-	NA	NA
BCE_1379	3.31776	339.939	Part of operon	1381947	TU_1381947-1386613_R	1383259	1381985	R	odhB	dihydrolipoamide succinyltransferase	C	00020	NA	NA
BCE_1380	2.56717	504.255	1386613	Part of operon	TU_1381947-1386613_R	1386260	1383393	R	sucA	2-oxoglutarate dehydrogenase E1 component	C	00020	NA	NA
BCE_1381	4.05369	32.1171	1386963	Part of operon	TU_1386963-1387898_F	1387087	1387296	F	-	DNA-binding protein	K	-	NA	NA
BCE_1382	2.74268	22.2349	Part of operon	Part of operon	TU_1386963-1387898_F	1387299	1387676	F	-	hypothetical protein	-	-	NA	NA
BCE_1383	2.0029	64.0722	Part of operon	1387898	TU_1386963-1387898_F	1387705	1387887	F	-	hypothetical protein	-	-	NA	NA
BCE_1384	NA	NA	NA	NA	NA	1388023	1388382	F	-	hypothetical protein	-	-	NA	NA
BCE_1385	NA	8.07045	1388661	Part of operon	TU_1388661-1389467_F	1388401	1388670	F	-	hypothetical protein	-	-	NA	NA
BCE_1386	3.76315	18.6241	Part of operon	1389467	TU_1388661-1389467_F	1388752	1389297	F	-	hypothetical protein	-	-	NA	NA
BCE_1387	1.56382	65.9896	1390185	1390598	TU_1390185-1390598_F	1390363	1390590	F	-	hypothetical protein	-	-	NA	NA
BCE_1388	0.729212	45.3106	1390645	1392055	TU_1390645-1392055_F	1390746	1392032	F	-	D-alanyl-D-alanine carboxypeptidase family protein	M	-	NA	NA
BCE_1389	NA	NA	NA	NA	NA	1392225	1392794	F	sipW	signal peptidase I	U	03060	NA	NA
BCE_1390	NA	NA	1393295	1393466	TU_1393295-1393466_F	1392855	1393445	F	-	spore coat-associated protein	-	-	NA	NA
BCE_1391	NA	NA	NA	NA	NA	1393602	1394522	F	-	hypothetical protein	-	-	NA	NA
BCE_1392	NA	NA	NA	NA	NA	1394947	1395537	F	-	spore coat-associated protein, putative	-	-	NA	NA
BCE_1393	2.18562	65.9727	Part of operon	1395553	TU_1395553-1396274_R	1395935	1395612	R	sinR	transcriptional regulator SinR	K	-	NA	NA
BCE_1394	NA	5.3803	Part of operon	Part of operon	TU_1395553-1396274_R	1396149	1396015	R	-	SinI protein	-	-	NA	NA
BCE_1395	NA	6.1037	1396274	Part of operon	TU_1395553-1396274_R	1396338	1396237	R	-	hypothetical protein	-	-	NA	NA
BCE_1396	5.9674	8.0285	1396478	1398891	TU_1396478-1398891_F	1396491	1398881	F	-	immune inhibitor A metalloprotease	S	-	NA	NA
BCE_1397	1.78953	16.1561	1398984	Part of operon	TU_1398984-1405110_F	1399054	1400421	F	ywdH	aldehyde dehydrogenase	C	00010	NA	NA
BCE_1398	NA	208.603	Part of operon	Part of operon	TU_1398984-1405110_F	1400660	1401643	F	potA	spermidine/putrescine ABC transporter, ATP-binding protein	E	02010	NA	NA
BCE_1399	1.3749	191.61	Part of operon	Part of operon	TU_1398984-1405110_F	1401640	1402488	F	potB	spermidine/putrescine ABC transporter, permease protein	E	02010	NA	NA
BCE_1400	1.47533	280.356	Part of operon	Part of operon	TU_1398984-1405110_F	1402495	1403295	F	potC	spermidine/putrescine ABC transporter, permease protein	E	02010	NA	NA
BCE_1401	1.77541	261.169	Part of operon	Part of operon	TU_1398984-1405110_F	1403335	1404384	F	potD	spermidine/putrescine ABC transporter, spermidine/putrescine-binding protein	E	02010	NA	NA
BCE_1402	1.53434	27.0321	Part of operon	1405110	TU_1398984-1405110_F	1404474	1405091	F	-	PAP2 family protein	I	-	NA	NA
BCE_1403	2.16288	20.1564	More than one TU	More than one TU	TU_1406852-1407912_F,TU_1405180-1406832_F	1405202	1407394	F	-	transporter, putative	R	-	NA	NA
BCE_1404	NA	NA	1406852	1407912	TU_1406852-1407912_F	1407495	1407911	F	-	hypothetical protein	-	-	NA	NA
BCE_1405	1.84051	19.0906	1407988	Part of operon	TU_1407988-1409638_F	1408010	1408933	F	-	ribosomal large subunit pseudouridine synthase D	J	-	NA	NA
BCE_1406	1.29267	20.2047	Part of operon	1409638	TU_1407988-1409638_F	1409025	1409630	F	-	hypothetical protein	-	-	NA	NA
BCE_1407	NA	NA	1409852	1409692	TU_1409692-1409852_R	1410498	1409671	R	-	hypothetical protein	S	-	NA	NA
BCE_1408	NA	NA	NA	NA	NA	1410870	1410778	R	-	hypothetical protein	-	-	NA	NA
BCE_1409	2.72663	5.77762	Part of operon	1411066	TU_1411066-1413627_R	1412292	1410964	R	-	glycolate oxidase, iron-sulfur subunit, putative	C	00630	NA	NA
BCE_1410	NA	6.09506	1413627	Part of operon	TU_1411066-1413627_R	1413701	1412289	R	glcD	glycolate oxidase, subunit GlcD	C	00630	NA	NA
BCE_1411	NA	6.88034	More than one TU	More than one TU	TU_1413784-1413935_R,TU_1413974-1415011_R	1414934	1413819	R	-	transcriptional regulator, putative	KT	-	NA	NA
BCE_1412	0.872065	27.4573	1415063	Part of operon	TU_1415063-1418099_F	1415071	1416045	F	-	putative lipoprotein	S	-	NA	NA
BCE_1413	1.44799	43.2346	Part of operon	Part of operon	TU_1415063-1418099_F	1416038	1416709	F	-	DNA-binding response regulator	TK	-	NA	NA
BCE_1414	1.60786	53.9923	Part of operon	1418099	TU_1415063-1418099_F	1416713	1418113	F	-	sensor histidine kinase	T	-	NA	NA
BCE_1415	4.28074	301.39	1418239	Part of operon	TU_1418239-1422223_F	1418373	1419029	F	-	GntR family transcriptional regulator	K	-	NA	NA
BCE_1416	2.83075	13.6909	Part of operon	Part of operon	TU_1418239-1422223_F	1419198	1419917	F	-	hypothetical protein	C	-	NA	NA
BCE_1417	2.85818	15.9074	Part of operon	Part of operon	TU_1418239-1422223_F	1419934	1421355	F	-	iron-sulfur cluster-binding protein	C	-	NA	NA
BCE_1418	3.25304	7.58885	Part of operon	1422223	TU_1418239-1422223_F	1421355	1422065	F	-	ykgG family protein	S	-	NA	NA
BCE_1419	NA	NA	More than one TU	More than one TU	TU_1418239-1422223_F,TU_1422695-1423226_F	1422178	1422900	F	comC	late competence protein comC	NOU	-	NA	NA
BCE_1420	NA	6.98404	1422695	NA	TU_1422695-1423226_F	1422915	1423226	F	-	hypothetical protein	-	-	NA	NA
BCE_1421	3.31037	9.01228	More than one TU	More than one TU	TU_1423254-1423953_R,TU_1423967-1425507_R	1424105	1423254	R	-	formate/nitrite transporter family protein	P	-	3.41788	NA
BCE_1422	NA	95.2792	1425507	1423967	TU_1423967-1425507_R	1425253	1424459	R	-	hypothetical protein	P	-	NA	NA
BCE_1423	NA	NA	NA	NA	NA	1426866	1425547	R	-	TrkH family potassium uptake protein	P	-	NA	NA
BCE_1424	NA	NA	Part of operon	1426927	TU_1426927-1428552_R	1427178	1426981	R	-	small acid-soluble spore protein alpha/beta family protein	-	-	NA	NA
BCE_1425	NA	5.37511	Part of operon	Part of operon	TU_1426927-1428552_R	1427758	1427315	R	-	maoC family protein	I	-	NA	NA
BCE_1426	2.65724	19.5667	1428552	Part of operon	TU_1426927-1428552_R	1428384	1427860	R	-	phaP protein	-	-	NA	NA
BCE_1427	2.44947	6.64266	More than one TU	More than one TU	TU_1426927-1428552_R,TU_1428562-1428916_R	1428879	1428427	R	-	PadR family transcriptional regulator	K	-	NA	NA
BCE_1428	NA	NA	NA	NA	NA	1429078	1429560	F	-	phaR protein	NT	-	NA	NA
BCE_1429	NA	NA	NA	NA	NA	1429712	1430455	F	fabG	acetoacetyl-CoA reductase	IQR	00650	NA	NA
BCE_1430	NA	NA	NA	NA	NA	1430538	1431623	F	phaC	poly(R)-hydroxyalkanoic acid synthase, class III, PhaC subunit	I	00650	NA	NA
BCE_1431	NA	23.5509	1431738	Part of operon	TU_1431738-1434286_F	1431718	1432911	F	-	hypothetical protein	E	-	NA	NA
BCE_1432	1.64703	41.1209	Part of operon	1434286	TU_1431738-1434286_F	1432935	1434284	F	-	sodium transporter family protein	P	-	NA	NA
BCE_1433	NA	NA	NA	NA	NA	1434658	1434323	R	-	hypothetical protein	-	-	NA	NA
BCE_1434	NA	NA	NA	NA	NA	1434798	1434959	F	-	hypothetical protein	-	-	NA	NA
BCE_1435	NA	NA	NA	NA	NA	1435028	1435138	F	-	hypothetical protein	-	-	NA	NA
BCE_1436	NA	NA	NA	NA	NA	1435224	1436264	F	-	iron compound ABC transporter, iron compound-binding protein, putative	P	02010	NA	NA
BCE_1437	NA	NA	NA	NA	NA	1436285	1437286	F	-	ABC transporter, ATP-binding protein	E	02010	NA	NA
BCE_1438	NA	NA	More than one TU	More than one TU	TU_1438690-1438894_F,TU_1438905-1443114_F	1437293	1439044	F	-	iron compound ABC transporter, permease protein, putative	P	02010	NA	NA
BCE_1439	NA	NA	1438905	Part of operon	TU_1438905-1443114_F	1439206	1440009	F	phnX	phosphonoacetaldehyde hydrolase	R	00440	NA	NA
BCE_1440	NA	NA	Part of operon	Part of operon	TU_1438905-1443114_F	1440025	1441122	F	-	2-aminoethylphosphonate--pyruvate transaminase	E	00440	NA	NA
BCE_1441	2.45381	6.39215	Part of operon	Part of operon	TU_1438905-1443114_F	1441119	1442303	F	-	hypothetical protein	E	-	NA	NA
BCE_1442	NA	NA	Part of operon	1443114	TU_1438905-1443114_F	1442344	1443126	F	-	DeoR family transcriptional regulator	KG	-	NA	NA
BCE_1443	NA	NA	NA	NA	NA	1443213	1443407	F	-	hypothetical protein	-	-	NA	NA
BCE_1444	1.41442	260.185	1443512	1445891	TU_1443512-1445891_F	1443573	1445840	F	-	internalin, putative	SM	-	NA	NA
BCE_1445	1.11678	5.92931	1445918	1447104	TU_1445918-1447104_F	1446090	1446719	F	-	hypothetical protein	G	-	NA	NA
BCE_1446	1.22291	9.14577	More than one TU	More than one TU	TU_1447115-1447326_F,TU_1445918-1447104_F	1446845	1447468	F	-	CBS domain-containing protein	R	-	NA	NA
BCE_1447	NA	NA	NA	NA	NA	1448306	1447536	R	-	hypothetical protein	S	-	NA	NA
BCE_1448	NA	12.9058	1448484	NA	TU_1448484-1448843_F	1448643	1448843	F	-	stage 0 sporulation regulatory protein, degenerate	-	-	NA	NA
BCE_1449	1.32367	32.7855	NA	NA	TU_1448953-1450449_R	1450449	1448953	R	-	sensor histidine kinase KinD	T	02020	NA	NA
BCE_1450	4.20597	36.909	NA	NA	TU_1450640-1451086_F	1450640	1451086	F	-	MarR family transcriptional regulator	K	-	NA	NA
BCE_1451	NA	25.9407	NA	NA	TU_1451057-1451248_R	1451248	1451057	R	-	hypothetical protein	-	-	NA	NA
BCE_1452	4.54909	40.1584	NA	Part of operon	TU_1451247-1453598_F	1451247	1452941	F	-	oligoendopeptidase F, putative	E	-	NA	NA
BCE_1453	NA	6.218	Part of operon	1453598	TU_1451247-1453598_F	1453080	1453613	F	-	hypothetical protein	-	-	NA	NA
BCE_1454	NA	NA	NA	NA	NA	1453647	1453829	F	-	hypothetical protein	-	-	NA	NA
BCE_1455	NA	NA	More than one TU	More than one TU	TU_1454146-1455049_R,TU_1453847-1454067_R	1455049	1453841	R	kinB	sporulation kinase B	T	02020	NA	NA
BCE_1456	2.00033	39.5287	NA	Part of operon	TU_1455149-1457772_F	1455149	1455253	F	-	hypothetical protein	-	-	NA	NA
BCE_1457	NA	195.636	Part of operon	Part of operon	TU_1455149-1457772_F	1455293	1455388	F	-	hypothetical protein	-	-	NA	NA
BCE_1458	1.51882	273.39	Part of operon	Part of operon	TU_1455149-1457772_F	1455394	1456056	F	-	exsB protein	R	-	NA	NA
BCE_1459	1.63708	209.432	Part of operon	Part of operon	TU_1455149-1457772_F	1456056	1456547	F	-	6-pyruvoyl tetrahydrobiopterin synthase, putative	H	00790	NA	NA
BCE_1460	1.69015	231.52	Part of operon	Part of operon	TU_1455149-1457772_F	1456540	1457256	F	-	radical SAM domain-containing protein	O	-	NA	NA
BCE_1461	1.67888	222.74	Part of operon	NA	TU_1455149-1457772_F	1457275	1457772	F	-	7-cyano-7-deazaguanine reductase	R	-	NA	NA
BCE_1462	NA	66.3924	1458075	NA	TU_1457944-1458075_R	1458204	1457944	R	-	hypothetical protein	-	-	NA	NA
BCE_1463	NA	NA	NA	NA	NA	1458248	1458430	F	-	hypothetical protein	-	-	NA	NA
BCE_1464	NA	10.8409	More than one TU	More than one TU	TU_1458919-1459121_F,TU_1458485-1458909_F	1458519	1459121	F	-	hypothetical protein	-	-	NA	NA
BCE_1465	3.07426	93.9064	NA	1459145	TU_1459145-1459735_R	1459735	1459157	R	-	acetyltransferase	KR	00350	NA	NA
BCE_1466	1.68957	130.901	NA	Part of operon	TU_1459981-1464985_F	1459981	1460175	F	-	hypothetical protein	-	-	NA	NA
BCE_1467	NA	74.0698	Part of operon	Part of operon	TU_1459981-1464985_F	1460201	1460518	F	-	hypothetical protein	-	-	NA	NA
BCE_1468	NA	48.9289	Part of operon	Part of operon	TU_1459981-1464985_F	1460684	1460929	F	-	hypothetical protein	-	-	NA	NA
BCE_1469	2.08213	358.877	Part of operon	Part of operon	TU_1459981-1464985_F	1460995	1461354	F	nrdI	ribonucleotide reductase stimulatory protein	F	-	NA	NA
BCE_1470	1.98158	216.118	Part of operon	Part of operon	TU_1459981-1464985_F	1461341	1463803	F	nrdE	ribonucleotide-diphosphate reductase subunit alpha	F	00230	NA	NA
BCE_1471	5.01115	358.395	Part of operon	1464985	TU_1459981-1464985_F	1463958	1464926	F	nrdF	ribonucleotide-diphosphate reductase subunit beta	F	00230	NA	NA
BCE_1472	1.66859	35.1323	1465127	Part of operon	TU_1465127-1468709_F	1465142	1465522	F	-	GntR family transcriptional regulator	K	-	NA	NA
BCE_1473	1.53832	22.2667	Part of operon	Part of operon	TU_1465127-1468709_F	1465519	1466217	F	-	ABC transporter, ATP-binding protein	V	-	NA	NA
BCE_1474	1.25342	10.1264	Part of operon	Part of operon	TU_1465127-1468709_F	1466214	1467002	F	-	ABC transporter, permease protein, putative	-	-	NA	NA
BCE_1475	2.69031	38.4946	Part of operon	Part of operon	TU_1465127-1468709_F	1467017	1467919	F	-	ABC transporter, ATP-binding protein	V	02010	NA	NA
BCE_1476	NA	13.4878	Part of operon	1468709	TU_1465127-1468709_F	1467919	1468695	F	-	ABC transporter, permease protein, putative	R	02010	NA	NA
BCE_1477	2.80981	16.7822	1468765	NA	TU_1468765-1469904_F	1468891	1469904	F	-	AbrB family transcriptional regulator	R	-	NA	NA
BCE_1478	3.03629	66.9073	Part of operon	NA	TU_1469934-1470740_R	1470116	1469934	R	-	hypothetical protein	-	-	NA	NA
BCE_1479	3.65773	18.9026	1470740	Part of operon	TU_1469934-1470740_R	1470732	1470217	R	-	AsnC family transcriptional regulator	K	-	NA	NA
BCE_1480	NA	NA	1470783	Part of operon	TU_1470783-1471709_F	1470796	1471224	F	-	hypothetical protein	S	-	NA	NA
BCE_1481	1.63986	51.7514	Part of operon	NA	TU_1470783-1471709_F	1471311	1471709	F	-	hypothetical protein	-	-	NA	NA
BCE_1482	NA	5.29518	NA	NA	TU_1471889-1472809_R	1472809	1471889	R	-	hypothetical protein	V	-	NA	NA
BCE_1483	2.31447	10.5184	NA	NA	TU_1472925-1474019_F	1472925	1474019	F	-	2-nitropropane dioxygenase	R	00910	NA	NA
BCE_1484	3.48935	266.201	Part of operon	NA	TU_1474037-1478495_R	1475212	1474037	R	dltD	dltD protein	M	-	NA	NA
BCE_1485	3.41719	508.871	Part of operon	Part of operon	TU_1474037-1478495_R	1475448	1475209	R	dltC	D-alanine--poly(phosphoribitol) ligase subunit 2	IQ	00473	NA	NA
BCE_1486	1.54341	313.223	Part of operon	Part of operon	TU_1474037-1478495_R	1476683	1475517	R	dltB	dltB protein	M	-	NA	NA
BCE_1487	1.66277	343.19	Part of operon	Part of operon	TU_1474037-1478495_R	1478194	1476680	R	dltA	D-alanine--poly(phosphoribitol) ligase subunit 1	Q	00473	NA	NA
BCE_1488	1.51548	460.224	Part of operon	Part of operon	TU_1474037-1478495_R	1478398	1478207	R	-	hypothetical protein	-	-	NA	NA
BCE_1489	1.60534	13.8351	1478495	Part of operon	TU_1474037-1478495_R	1478582	1478478	R	-	hypothetical protein	-	-	NA	NA
BCE_1490	NA	NA	NA	NA	NA	1478690	1479859	F	amaA	N-acyl-L-amino acid amidohydrolase	R	00330	NA	NA
BCE_1491	1.2593	633.13	1480081	Part of operon	TU_1480081-1481789_F	1480135	1480311	F	-	hypothetical protein	-	-	NA	NA
BCE_1492	1.44513	678.289	Part of operon	Part of operon	TU_1480081-1481789_F	1480304	1480750	F	-	flavodoxin	C	-	NA	NA
BCE_1493	1.76482	761.345	Part of operon	Part of operon	TU_1480081-1481789_F	1480802	1481548	F	-	hypothetical protein	-	-	NA	NA
BCE_1494	1.45078	1909.89	Part of operon	Part of operon	TU_1480081-1481789_F	1481491	1481586	F	-	hypothetical protein	-	-	NA	2.08376
BCE_1495	NA	6.40512	Part of operon	1481789	TU_1480081-1481789_F	1481647	1481808	F	-	hypothetical protein	-	-	NA	NA
BCE_1496	NA	NA	1482177	1481816	TU_1481816-1482177_R	1482713	1481811	R	-	aminoglycoside phophotransferase family protein	R	-	NA	NA
BCE_1497	NA	NA	NA	NA	NA	1482751	1482879	F	-	hypothetical protein	-	-	NA	NA
BCE_1498	NA	NA	NA	NA	NA	1482797	1483315	F	-	Bla/Mec family transcriptional regulator	-	-	NA	NA
BCE_1499	NA	NA	NA	NA	NA	1483539	1483390	R	-	hypothetical protein	-	-	NA	NA
BCE_1500	NA	NA	NA	NA	NA	1483731	1483558	R	-	hypothetical protein	-	-	NA	NA
BCE_1501	1.98539	16.1916	1485180	1483736	TU_1483736-1485180_R	1485165	1483801	R	-	multidrug efflux protein	V	-	NA	NA
BCE_1502	1.87302	115.292	1485304	Part of operon	TU_1485304-1486805_F	1485353	1486144	F	uppP	undecaprenyl pyrophosphate phosphatase	V	00550	NA	NA
BCE_1503	NA	15.1047	Part of operon	NA	TU_1485304-1486805_F	1486332	1486805	F	-	hypothetical protein	-	-	NA	NA
BCE_1504	5.62231	115.541	1487416	NA	TU_1486833-1487416_R	1487387	1486833	R	-	hypothetical protein	OOC	-	NA	NA
BCE_1505	NA	NA	NA	NA	NA	1487885	1487454	R	-	hypothetical protein	-	-	NA	NA
BCE_1506	1.37779	72.0576	1487929	Part of operon	TU_1487929-1488759_F	1488072	1488467	F	-	MarR family transcriptional regulator	K	-	NA	NA
BCE_1507	NA	11.9726	Part of operon	NA	TU_1487929-1488759_F	1488604	1488759	F	-	hypothetical protein	-	-	NA	NA
BCE_1508	2.62818	5.96049	1490041	NA	TU_1488783-1490041_R	1490018	1488783	R	-	proton/glutamate symporter family protein	C	-	NA	NA
BCE_1509	NA	25.4003	1490782	1492372	TU_1490782-1492372_F	1491013	1492356	F	-	TrkH family potassium uptake protein	P	-	NA	NA
BCE_1510	NA	NA	NA	NA	NA	1492770	1492390	R	-	hypothetical protein	-	-	NA	NA
BCE_1511	NA	NA	1493335	Part of operon	TU_1493335-1493560_F	1492769	1493356	F	-	hypothetical protein	S	-	NA	NA
BCE_1512	NA	140.171	Part of operon	NA	TU_1493335-1493560_F	1493447	1493560	F	-	hypothetical protein	-	-	NA	NA
BCE_1513	NA	NA	1494106	NA	TU_1493923-1494106_R	1494162	1493923	R	-	hypothetical protein	-	-	NA	NA
BCE_1514	NA	NA	NA	NA	NA	1494527	1494288	R	-	hypothetical protein	-	-	NA	NA
BCE_1515	NA	NA	NA	NA	NA	1494587	1494757	F	-	hypothetical protein	-	-	NA	NA
BCE_1516	NA	NA	NA	NA	NA	1494943	1495839	F	ilvE	branched-chain amino acid aminotransferase	EH	00280	NA	NA
BCE_1517	NA	NA	NA	NA	NA	1496157	1497857	F	ilvB	acetolactate synthase catalytic subunit	EH	00290	NA	NA
BCE_1518	NA	NA	NA	NA	NA	1497854	1498363	F	ilvH	acetolactate synthase 3 regulatory subunit	E	00290	NA	NA
BCE_1519	NA	NA	NA	NA	NA	1498390	1499400	F	ilvC	ketol-acid reductoisomerase	EH	00290	NA	NA
BCE_1520	NA	NA	NA	NA	NA	1499402	1500922	F	leuA	2-isopropylmalate synthase	E	00290	NA	NA
BCE_1521	NA	NA	1501166	1501218	TU_1501166-1501218_F	1501001	1502065	F	leuB	3-isopropylmalate dehydrogenase	CE	00290	NA	NA
BCE_1522	NA	NA	NA	NA	NA	1502065	1503459	F	leuC	isopropylmalate isomerase large subunit	E	00290	NA	NA
BCE_1523	NA	NA	NA	NA	NA	1503437	1504018	F	leuD	isopropylmalate isomerase small subunit	E	00290	NA	NA
BCE_1524	NA	NA	NA	NA	NA	1504329	1505591	F	hisZ	ATP phosphoribosyltransferase regulatory subunit	E	00340	NA	NA
BCE_1525	NA	NA	NA	NA	NA	1505567	1506202	F	hisG	ATP phosphoribosyltransferase catalytic subunit	E	00340	NA	NA
BCE_1526	NA	NA	NA	NA	NA	1506214	1507503	F	hisD	histidinol dehydrogenase	E	00340	NA	NA
BCE_1527	NA	NA	NA	NA	NA	1507503	1508087	F	hisB	imidazoleglycerol-phosphate dehydratase	E	00340	NA	NA
BCE_1528	NA	NA	NA	NA	NA	1508088	1508717	F	hisH	imidazole glycerol phosphate synthase subunit HisH	E	00340	NA	NA
BCE_1529	NA	NA	NA	NA	NA	1508690	1509409	F	hisA	1-(5-phosphoribosyl)-5-[(5-phosphoribosylamino)methylideneamino] imidazole-4-carboxamide isomerase	E	00340	NA	NA
BCE_1530	NA	NA	NA	NA	NA	1509403	1510161	F	hisF	imidazole glycerol phosphate synthase subunit HisF	E	00340	NA	NA
BCE_1531	NA	NA	NA	NA	NA	1510158	1510463	F	hisI	phosphoribosyl-AMP cyclohydrolase	E	00340	NA	NA
BCE_1532	NA	NA	NA	NA	NA	1510474	1510797	F	hisE	phosphoribosyl-ATP pyrophosphatase	E	00340	NA	NA
BCE_1533	NA	NA	NA	NA	NA	1510809	1511825	F	-	histidinol-phosphatase	ER	00340	NA	NA
BCE_1534	NA	NA	NA	NA	NA	1511855	1512061	F	-	hypothetical protein	-	-	NA	NA
BCE_1535	3.57433	59.6744	1512180	NA	TU_1512180-1513179_F	1512208	1513179	F	-	glycerate dehydrogenase	CHR	-	NA	NA
BCE_1536	1.45363	143.672	Part of operon	NA	TU_1513212-1515981_R	1513913	1513212	R	-	CDP-diacylglycerol--serine O-phosphatidyltransferase	I	00260	NA	NA
BCE_1537	NA	10.7606	Part of operon	Part of operon	TU_1513212-1515981_R	1514102	1513968	R	-	hypothetical protein	-	-	NA	NA
BCE_1538	NA	42.8909	NA	Part of operon	TU_1513212-1515981_R	1515981	1514095	R	-	sulfatase	M	-	NA	NA
BCE_1539	NA	NA	NA	Part of operon	TU_1516138-1516250_F	1516138	1516236	F	-	hypothetical protein	-	-	NA	NA
BCE_1540	NA	NA	Part of operon	1516250	TU_1516138-1516250_F	1516182	1516631	F	-	hypothetical protein	-	-	NA	NA
BCE_1541	NA	NA	NA	NA	NA	1516681	1516460	R	-	hypothetical protein	-	-	NA	NA
BCE_1542	1.75342	8.27267	1516687	1518456	TU_1516687-1518456_F	1517083	1518399	F	lysA	diaminopimelate decarboxylase	E	00300	NA	NA
BCE_1543	2.90311	11.5292	1518524	1518851	TU_1518524-1518851_F	1518698	1518841	F	-	hypothetical protein	S	-	NA	NA
BCE_1544	NA	NA	NA	NA	NA	1518928	1519632	F	cysH	phosphoadenosine phosphosulfate reductase	EH	00920	NA	NA
BCE_1545	NA	NA	NA	NA	NA	1519671	1520807	F	sat	sulfate adenylyltransferase	P	00230	NA	NA
BCE_1546	NA	NA	NA	NA	NA	1520820	1521413	F	cysC	adenylylsulfate kinase	P	00230	NA	NA
BCE_1547	NA	NA	NA	NA	NA	1521425	1523047	F	nirA	nitrite reductase	P	00910	NA	NA
BCE_1548	NA	NA	NA	NA	NA	1523058	1523258	F	-	hypothetical protein	-	-	NA	NA
BCE_1549	NA	NA	NA	NA	NA	1523345	1524121	F	cysG	uroporphyrin-III C-methyltransferase	H	00860	NA	NA
BCE_1550	NA	NA	NA	NA	NA	1524123	1524878	F	-	CbiX domain-containing protein	S	-	NA	NA
BCE_1551	NA	NA	1525356	Part of operon	TU_1525356-1527247_F	1524853	1525470	F	-	precorrin-2 dehydrogenase	H	00860	NA	NA
BCE_1552	2.33369	43.3876	Part of operon	NA	TU_1525356-1527247_F	1525892	1527247	F	-	sodium-dependent transporter, putative	R	-	NA	NA
BCE_1553	NA	NA	Part of operon	NA	TU_1527278-1528826_R	1527466	1527278	R	-	hypothetical protein	-	-	NA	NA
BCE_1554	1.53337	141.434	1528826	Part of operon	TU_1527278-1528826_R	1528812	1527541	R	-	M24/M37 family peptidase	MS	-	NA	NA
BCE_1555	2.12359	433.814	1529150	Part of operon	TU_1529150-1532804_F	1529311	1530582	F	-	proton/glutamate symporter family protein	C	-	NA	NA
BCE_1556	NA	14.1949	Part of operon	Part of operon	TU_1529150-1532804_F	1530649	1531167	F	-	hypothetical protein	S	-	NA	NA
BCE_1557	1.77714	25.4856	Part of operon	NA	TU_1529150-1532804_F	1531323	1532804	F	-	Na+/H+ antiporter family protein	C	-	NA	NA
BCE_1558	NA	NA	1532812	NA	TU_1532789-1532812_R	1532896	1532789	R	-	hypothetical protein	-	-	NA	NA
BCE_1559	NA	5.23175	1532972	Part of operon	TU_1532972-1536635_F	1533033	1533389	F	-	hypothetical protein	-	02020	NA	NA
BCE_1560	4.58847	10.1728	Part of operon	Part of operon	TU_1532972-1536635_F	1533440	1534102	F	-	PspA/IM30 family protein	KT	-	NA	NA
BCE_1561	NA	29.1264	Part of operon	Part of operon	TU_1532972-1536635_F	1534209	1534949	F	-	hypothetical protein	S	02020	NA	NA
BCE_1562	1.4126	40.1885	Part of operon	Part of operon	TU_1532972-1536635_F	1534949	1536004	F	-	sensor histidine kinase	T	02020	NA	NA
BCE_1563	1.69896	46.8818	Part of operon	1536635	TU_1532972-1536635_F	1536001	1536633	F	-	DNA-binding response regulator	TK	02020	NA	NA
BCE_1564	2.97506	37.3547	1536705	NA	TU_1536705-1537027_F	1536653	1537027	F	-	hypothetical protein	-	-	NA	NA
BCE_1565	2.75297	37.2659	NA	NA	TU_1537051-1538406_R	1538406	1537051	R	brnQ	branched-chain amino acid transport system II carrier protein	E	-	NA	NA
BCE_1566	9.23933	13.8351	NA	NA	TU_1538993-1539202_F	1538993	1539202	F	-	hypothetical protein	-	-	NA	NA
BCE_1567	5.312	10.6834	1540023	NA	TU_1539242-1540023_R	1540018	1539242	R	-	UbiE/COQ5 family methlytransferase	QR	-	NA	NA
BCE_1568	NA	NA	NA	NA	NA	1540127	1540978	F	-	ribosomal protein L5 domain-containing protein	-	-	NA	NA
BCE_1569	NA	NA	NA	1541254	TU_1541254-1541263_R	1541263	1541066	R	-	hypothetical protein	-	-	NA	NA
BCE_1570	2.74809	9.16667	NA	Part of operon	TU_1541415-1543899_F	1541415	1542512	F	-	hypothetical protein	DR	-	NA	NA
BCE_1571	5.92835	46.3457	Part of operon	NA	TU_1541415-1543899_F	1542691	1543899	F	hmp	nitric oxide dioxygenase	CC	-	NA	NA
BCE_1572	NA	8.09068	NA	NA	TU_1543931-1544443_R	1544443	1543931	R	-	transcriptional regulator, putative	T	-	NA	NA
BCE_1573	NA	152.459	NA	1544853	TU_1544612-1544853_F	1544612	1544839	F	-	hypothetical protein	-	-	NA	NA
BCE_1574	NA	NA	Part of operon	1545072	TU_1545072-1547722_R	1545131	1545036	R	-	hypothetical protein	-	-	NA	NA
BCE_1575	1.87471	53.3712	Part of operon	Part of operon	TU_1545072-1547722_R	1545933	1545133	R	-	hypothetical protein	R	-	NA	NA
BCE_1576	3.90129	271.026	Part of operon	Part of operon	TU_1545072-1547722_R	1547049	1546051	R	-	phosphate transporter family protein	P	-	NA	NA
BCE_1577	2.95402	260.856	1547722	Part of operon	TU_1545072-1547722_R	1547681	1547061	R	-	hypothetical protein	P	-	NA	NA
BCE_1578	NA	18.4366	1547941	1550051	TU_1547941-1550051_F	1547994	1550036	F	-	penicillin-binding protein	M	-	NA	NA
BCE_1579	NA	NA	NA	NA	NA	1550589	1550161	R	-	hypothetical protein	-	-	NA	NA
BCE_1580	NA	NA	NA	NA	NA	1552110	1551133	R	-	hypothetical protein	-	-	NA	NA
BCE_1581	NA	NA	NA	NA	NA	1552559	1550802	R	-	hypothetical protein	-	-	NA	NA
BCE_1582	NA	NA	1553464	1552711	TU_1552711-1553464_R	1552783	1552622	R	-	hypothetical protein	-	-	NA	NA
BCE_1583	0.809374	9.54423	More than one TU	More than one TU	TU_1552711-1553464_R,TU_1553477-1553888_R	1554074	1552803	R	-	sensor histidine kinase, putative	T	-	NA	NA
BCE_1584	2.69844	10.548	1554118	1555244	TU_1554118-1555244_F	1554235	1555080	F	-	hypothetical protein	S	-	NA	NA
BCE_1585	2.74206	29.7986	Part of operon	NA	TU_1555374-1559034_R	1555568	1555374	R	-	hypothetical protein	-	-	NA	NA
BCE_1586	NA	360.141	Part of operon	Part of operon	TU_1555374-1559034_R	1556218	1555688	R	-	phage integrase family site specific recombinase	L	-	NA	NA
BCE_1587	2.42094	11.8537	Part of operon	Part of operon	TU_1555374-1559034_R	1558137	1556326	R	-	sensor histidine kinase	T	-	NA	NA
BCE_1588	6.87447	488.77	1559034	Part of operon	TU_1555374-1559034_R	1559001	1558294	R	deoD	purine nucleoside phosphorylase	F	00230	NA	NA
BCE_1589	NA	5.65502	1559536	NA	TU_1559536-1559965_F	1559177	1559965	F	-	hypothetical protein	-	-	NA	NA
BCE_1590	1.7329	55.0915	1562580	NA	TU_1559970-1562580_R	1562555	1559970	R	mprF	virulence factor MprF	SS	-	NA	NA
BCE_1591	NA	NA	NA	NA	NA	1562743	1563132	F	-	hypothetical protein	-	-	NA	NA
BCE_1592	NA	NA	NA	NA	NA	1563154	1563645	F	-	hypothetical protein	-	-	NA	NA
BCE_1593	NA	NA	NA	NA	NA	1563751	1564665	F	-	superoxide dismutase	P	-	NA	NA
BCE_1594	NA	NA	NA	NA	NA	1564777	1565901	F	-	D-alanyl-D-alanine carboxypeptidase family protein	M	-	NA	NA
BCE_1595	NA	NA	NA	NA	NA	1565894	1566490	F	spmA	spore maturation protein A	R	-	NA	NA
BCE_1596	NA	NA	NA	NA	NA	1566487	1567017	F	-	spore maturation protein	S	-	NA	NA
BCE_1597	2.42828	250.654	1567066	Part of operon	TU_1567066-1575237_F	1567307	1568035	F	rluB	ribosomal large subunit pseudouridine synthase B	J	-	NA	NA
BCE_1598	1.68008	49.0986	Part of operon	Part of operon	TU_1567066-1575237_F	1568129	1568650	F	resA	thiol-disulfide oxidoreductase	OC	-	NA	NA
BCE_1599	1.82448	31.0778	Part of operon	Part of operon	TU_1567066-1575237_F	1568772	1570397	F	resB	resB protein	O	-	NA	NA
BCE_1600	2.35919	55.0177	Part of operon	Part of operon	TU_1567066-1575237_F	1570412	1571569	F	resC	resC protein	O	-	NA	NA
BCE_1601	3.34649	203.002	Part of operon	Part of operon	TU_1567066-1575237_F	1571836	1572588	F	resD	DNA-binding response regulator ResD	TK	02020	NA	NA
BCE_1602	3.76787	181.352	Part of operon	Part of operon	TU_1567066-1575237_F	1572588	1574363	F	resE	sensor histidine kinase ResE	T	02020	NA	NA
BCE_1603	3.22873	31.3785	Part of operon	Part of operon	TU_1567066-1575237_F	1574501	1575082	F	-	ATP:cob(I)alamin adenosyltransferase, putative	S	-	NA	NA
BCE_1604	NA	NA	Part of operon	1575237	TU_1567066-1575237_F	1575167	1575781	F	-	M24/M37 family peptidase	M	-	NA	NA
BCE_1605	1.45997	112.07	1576538	1575792	TU_1575792-1576538_R	1576497	1575811	R	-	hypothetical protein	-	-	NA	NA
BCE_1606	NA	46.2363	1576741	1577694	TU_1576741-1577694_F	1577045	1577623	F	-	hypothetical protein	S	-	NA	NA
BCE_1607	NA	854.69	NA	1577713	TU_1577713-1577994_R	1577994	1577746	R	fer	ferredoxin	C	-	NA	NA
BCE_1608	NA	14.265	More than one TU	More than one TU	TU_1578292-1578400_F,TU_1578413-1584336_F	1578292	1579353	F	-	hypothetical protein	S	-	NA	NA
BCE_1609	1.09765	14.209	1578413	Part of operon	TU_1578413-1584336_F	1579343	1579897	F	-	ATP-dependent DNA helicase	L	-	NA	NA
BCE_1610	0.875944	18.2097	Part of operon	Part of operon	TU_1578413-1584336_F	1579908	1580870	F	-	ATP-dependent DNA helicase	L	-	NA	NA
BCE_1611	0.811	23.463	Part of operon	Part of operon	TU_1578413-1584336_F	1580921	1581433	F	-	CAAX amino terminal protease family protein	R	-	NA	NA
BCE_1612	1.01586	21.1849	Part of operon	Part of operon	TU_1578413-1584336_F	1581456	1581935	F	-	lysM domain-containing protein	M	-	NA	NA
BCE_1613	1.59725	24.5719	Part of operon	Part of operon	TU_1578413-1584336_F	1581994	1582770	F	-	serine/threonine protein phosphatase family protein	R	-	NA	NA
BCE_1614	1.56789	42.319	Part of operon	Part of operon	TU_1578413-1584336_F	1582770	1583279	F	-	MerR family transcriptional regulator	K	-	NA	NA
BCE_1615	1.72868	68.6306	Part of operon	Part of operon	TU_1578413-1584336_F	1583266	1583646	F	-	MerR family transcriptional regulator	-	-	NA	NA
BCE_1616	2.05488	175.324	Part of operon	1584336	TU_1578413-1584336_F	1583723	1584331	F	-	adaptor protein	OTN	-	NA	NA
BCE_1617	4.64586	966.836	1584426	1585952	TU_1584426-1585952_F	1584597	1585883	F	gdhA	glutamate dehydrogenase	E	00250	NA	3.98544
BCE_1618	NA	NA	NA	NA	NA	1585978	1586172	F	-	hypothetical protein	-	-	NA	NA
BCE_1619	NA	39.4654	1586181	1586638	TU_1586181-1586638_F	1586268	1586501	F	-	hypothetical protein	-	-	NA	NA
BCE_1620	NA	8.20724	More than one TU	More than one TU	TU_1586181-1586638_F,TU_1586662-1588201_F	1586581	1587111	F	-	N-acetylmuramoyl-L-alanine amidase	M	-	NA	NA
BCE_1621	4.22592	65.8964	1586662	NA	TU_1586662-1588201_F	1587221	1588201	F	-	pyridine nucleotide-disulfide oxidoreductase family protein	O	00240	NA	NA
BCE_1622	5.55967	235.728	1589230	NA	TU_1588239-1589230_R	1589213	1588239	R	ansA	L-asparaginase	EJ	00250	NA	NA
BCE_1623	1.60967	152.124	1589544	1590395	TU_1589544-1590395_F	1589696	1590373	F	cmk	cytidylate kinase	F	00240	NA	NA
BCE_1624	NA	81.4731	1590401	Part of operon	TU_1590401-1592977_F	1590590	1590724	F	-	hypothetical protein	-	-	NA	NA
BCE_1625	4.80966	108.007	Part of operon	Part of operon	TU_1590401-1592977_F	1590705	1591853	F	rpsA	30S ribosomal protein S1	J	03010	NA	NA
BCE_1626	3.44509	109.198	Part of operon	1592977	TU_1590401-1592977_F	1591866	1592915	F	-	isopentenyl pyrophosphate isomerase	C	00900	NA	NA
BCE_1627	NA	NA	NA	NA	NA	1593444	1593232	R	-	hypothetical protein	-	-	NA	NA
BCE_1628	NA	NA	NA	NA	NA	1593483	1594094	F	-	hypothetical protein	-	-	NA	NA
BCE_1629	NA	NA	NA	NA	NA	1594087	1594980	F	-	hypothetical protein	-	-	NA	NA
BCE_1630	NA	NA	NA	NA	NA	1594977	1595162	F	-	hypothetical protein	-	-	NA	NA
BCE_1631	1.77346	330.533	1595194	Part of operon	TU_1595194-1597967_F	1595287	1596597	F	engA	GTP-binding protein EngA	R	-	NA	NA
BCE_1632	2.59514	262.523	Part of operon	Part of operon	TU_1595194-1597967_F	1596616	1597638	F	gpsA	NAD(P)H-dependent glycerol-3-phosphate dehydrogenase	C	00564	NA	NA
BCE_1633	NA	NA	Part of operon	1597967	TU_1595194-1597967_F	1597754	1598005	F	-	hypothetical protein	-	-	NA	NA
BCE_1634	NA	NA	NA	NA	NA	1598376	1598579	F	-	hypothetical protein	-	-	NA	NA
BCE_1635	NA	NA	NA	NA	NA	1598628	1599341	F	-	hypothetical protein	-	-	NA	NA
BCE_1636	NA	NA	NA	NA	NA	1599585	1601063	F	spoIVA	stage IV sporulation protein A	-	-	NA	NA
BCE_1637	NA	2668.39	1601242	Part of operon	TU_1601242-1602389_F	1601362	1601634	F	hup	DNA-binding protein HU	L	-	NA	NA
BCE_1638	9.33922	342.176	Part of operon	1602389	TU_1601242-1602389_F	1601755	1602324	F	folE	GTP cyclohydrolase I	H	00790	NA	NA
BCE_1639	1.52936	145.866	1602398	Part of operon	TU_1602398-1611723_F	1602584	1603288	F	-	heptaprenyl diphosphate synthase component I, putative	-	00900	NA	NA
BCE_1640	1.41825	146.457	Part of operon	Part of operon	TU_1602398-1611723_F	1603318	1604031	F	ubiE	ubiquinone/menaquinone biosynthesis methyltransferase	H	00130	NA	NA
BCE_1641	1.55991	100.638	Part of operon	Part of operon	TU_1602398-1611723_F	1604063	1605025	F	hepT	heptaprenyl diphosphate synthase component II	H	00900	NA	NA
BCE_1642	4.63106	760.099	Part of operon	Part of operon	TU_1602398-1611723_F	1605150	1605596	F	ndk	nucleoside diphosphate kinase	F	00230	NA	NA
BCE_1643	2.90844	105.574	Part of operon	Part of operon	TU_1602398-1611723_F	1605867	1607039	F	aroF	chorismate synthase	E	00400	NA	NA
BCE_1644	2.60881	65.0668	Part of operon	Part of operon	TU_1602398-1611723_F	1607039	1608124	F	aroB	3-dehydroquinate synthase	E	00400	NA	NA
BCE_1645	3.12037	71.7857	Part of operon	Part of operon	TU_1602398-1611723_F	1608245	1609357	F	hisC	histidinol-phosphate aminotransferase	E	00340	NA	NA
BCE_1646	2.59825	109.635	Part of operon	Part of operon	TU_1602398-1611723_F	1609789	1611051	F	-	TPR domain-containing protein	R	-	NA	NA
BCE_1647	2.55328	130.428	Part of operon	1611723	TU_1602398-1611723_F	1611125	1611661	F	-	hypothetical protein	S	-	NA	NA
BCE_1648	NA	5.87764	1611788	Part of operon	TU_1611788-1614439_F	1611815	1612273	F	-	hypothetical protein	-	-	NA	NA
BCE_1649	5.00875	27.5083	Part of operon	Part of operon	TU_1611788-1614439_F	1612414	1612926	F	qcrA	menaquinol-cytochrome c reductase, iron-sulfur subunit	C	00190	NA	NA
BCE_1650	5.60765	20.9063	Part of operon	Part of operon	TU_1611788-1614439_F	1612927	1613601	F	qcrB	cytochrome b6	C	00190	NA	NA
BCE_1651	3.81514	32.9664	Part of operon	1614439	TU_1611788-1614439_F	1613645	1614412	F	qcrC	menaquinol-cytochrome c reductase, cytochrome b/c subunit	CC	00190	NA	NA
BCE_1652	NA	NA	1614501	Part of operon	TU_1614501-1615537_F	1614452	1614547	F	-	hypothetical protein	-	-	NA	NA
BCE_1653	0.921457	25.1711	Part of operon	Part of operon	TU_1614501-1615537_F	1614541	1615113	F	-	hypothetical protein	S	-	NA	NA
BCE_1654	0.789937	19.6349	Part of operon	1615537	TU_1614501-1615537_F	1615138	1615824	F	-	hypothetical protein	S	-	NA	NA
BCE_1655	NA	NA	NA	NA	NA	1615932	1616720	F	-	hypothetical protein	-	-	NA	NA
BCE_1656	1.81349	168.672	1616806	1617571	TU_1616806-1617571_F	1616825	1617505	F	-	neutral zinc metallopeptidase, putative	R	-	NA	NA
BCE_1657	NA	NA	NA	NA	NA	1617606	1618247	F	-	uracil-DNA glycosylase family protein	L	-	NA	NA
BCE_1658	NA	NA	NA	NA	NA	1619157	1618276	R	-	hypothetical protein	S	-	NA	NA
BCE_1659	NA	NA	NA	NA	NA	1619394	1619281	R	-	hypothetical protein	-	-	NA	NA
BCE_1660	2.62066	221.009	1619481	Part of operon	TU_1619481-1625074_F	1619452	1619850	F	-	hypothetical protein	R	-	NA	NA
BCE_1661	4.0422	239.322	Part of operon	Part of operon	TU_1619481-1625074_F	1619850	1620650	F	dapB	dihydrodipicolinate reductase	E	00300	NA	NA
BCE_1662	5.10429	287.723	Part of operon	Part of operon	TU_1619481-1625074_F	1620665	1621060	F	mgsA	methylglyoxal synthase	G	00620	NA	NA
BCE_1663	4.03256	137.717	Part of operon	Part of operon	TU_1619481-1625074_F	1621072	1621776	F	-	hypothetical protein	S	-	NA	NA
BCE_1664	4.41343	124.625	Part of operon	Part of operon	TU_1619481-1625074_F	1621773	1622918	F	-	glycosyl transferase, group 1 family protein	M	-	NA	NA
BCE_1665	4.22752	103.925	Part of operon	Part of operon	TU_1619481-1625074_F	1622905	1624098	F	pcnB	tRNA CCA-pyrophosphorylase	J	-	NA	NA
BCE_1666	5.79832	112.859	Part of operon	1625074	TU_1619481-1625074_F	1624083	1625063	F	birA	birA bifunctional protein	HK	00780	NA	NA
BCE_1667	NA	NA	NA	NA	NA	1625542	1625153	R	-	hypothetical protein	C	-	NA	NA
BCE_1668	1.4837	52.5633	1625748	Part of operon	TU_1625748-1628020_F	1625950	1626786	F	panB	3-methyl-2-oxobutanoate hydroxymethyltransferase	H	00770	NA	NA
BCE_1669	1.32769	38.0098	Part of operon	Part of operon	TU_1625748-1628020_F	1626786	1627634	F	panC	pantoate--beta-alanine ligase	H	00410	NA	NA
BCE_1670	NA	34.3174	Part of operon	1628020	TU_1625748-1628020_F	1627647	1628030	F	panD	aspartate alpha-decarboxylase	H	00410	NA	NA
BCE_1671	1.44723	35.5864	1628067	Part of operon	TU_1628067-1635117_F	1628159	1630963	F	-	bifunctional ATP-dependent DNA helicase/DNA polymerase III subunit epsilon	LKL	-	NA	NA
BCE_1672	2.52608	477.419	Part of operon	Part of operon	TU_1628067-1635117_F	1631215	1631385	F	-	hypothetical protein	-	-	NA	NA
BCE_1673	3.58247	446.635	Part of operon	Part of operon	TU_1628067-1635117_F	1631393	1631896	F	-	hypothetical protein	S	-	NA	NA
BCE_1674	5.07421	440.813	Part of operon	Part of operon	TU_1628067-1635117_F	1631915	1633102	F	aspB	aspartate aminotransferase	E	00250	NA	NA
BCE_1675	2.50339	54.373	Part of operon	Part of operon	TU_1628067-1635117_F	1633225	1633932	F	dnaD	DNA replication protein DnaD	L	-	NA	NA
BCE_1676	2.25627	66.1329	Part of operon	Part of operon	TU_1628067-1635117_F	1633948	1634595	F	nth	endonuclease III	L	03410	NA	NA
BCE_1677	1.82142	84.1699	Part of operon	NA	TU_1628067-1635117_F	1634599	1635117	F	-	hypothetical protein	-	-	NA	NA
BCE_1678	1.43017	194.238	Part of operon	NA	TU_1635141-1638549_R	1637858	1635141	R	-	penicillin-binding protein	M	00550	NA	NA
BCE_1679	NA	61.776	1638549	Part of operon	TU_1635141-1638549_R	1638526	1637924	R	recU	Holliday junction-specific endonuclease	R	-	NA	NA
BCE_1680	NA	NA	NA	NA	NA	1638567	1639655	F	-	hypothetical protein	-	-	NA	NA
BCE_1681	NA	9.96593	NA	1639676	TU_1639676-1639955_R	1639955	1639779	R	-	hypothetical protein	-	-	NA	NA
BCE_1682	2.69174	13.588	NA	Part of operon	TU_1639962-1640644_F	1639962	1640129	F	-	hypothetical protein	-	-	NA	NA
BCE_1683	NA	16.6533	Part of operon	Part of operon	TU_1639962-1640644_F	1640041	1640283	F	-	hypothetical protein	-	-	NA	NA
BCE_1684	NA	5.71448	Part of operon	1640644	TU_1639962-1640644_F	1640299	1640643	F	-	hypothetical protein	-	-	NA	NA
BCE_1685	NA	182.126	NA	NA	TU_1640668-1640859_R	1640859	1640668	R	-	hypothetical protein	-	-	NA	NA
BCE_1686	NA	NA	NA	1641589	TU_1641037-1641589_F	1641037	1641528	F	-	hypothetical protein	-	-	NA	NA
BCE_1687	NA	NA	NA	NA	NA	1641684	1642103	F	-	spore coat protein D, putative	-	-	NA	NA
BCE_1688	1.98309	30.4745	1642134	Part of operon	TU_1642134-1649312_F	1642160	1642714	F	-	hypothetical protein	S	-	NA	NA
BCE_1689	2.56928	263.187	Part of operon	Part of operon	TU_1642134-1649312_F	1642812	1643147	F	-	hypothetical protein	D	-	NA	NA
BCE_1690	2.3683	253.56	Part of operon	Part of operon	TU_1642134-1649312_F	1643800	1644945	F	-	hypothetical protein	L	-	NA	NA
BCE_1691	2.34911	245.961	Part of operon	Part of operon	TU_1642134-1649312_F	1644986	1645189	F	-	hypothetical protein	-	-	NA	NA
BCE_1692	2.5609	106.483	Part of operon	Part of operon	TU_1642134-1649312_F	1645327	1647264	F	-	hypothetical protein	KL	-	NA	NA
BCE_1693	4.43925	43.4055	Part of operon	1649312	TU_1642134-1649312_F	1647366	1648883	F	-	thermostable carboxypeptidase 1	E	-	NA	NA
BCE_1694	3.80972	6.78618	More than one TU	More than one TU	TU_1642134-1649312_F,TU_1649355-1650273_F	1648929	1649402	F	-	acetyltransferase	KR	-	NA	NA
BCE_1695	2.54049	29.8648	1649355	1650273	TU_1649355-1650273_F	1649544	1650290	F	maP	methionine aminopeptidase	J	-	NA	NA
BCE_1696	NA	7.56605	NA	1650312	TU_1650312-1650430_R	1650430	1650335	R	-	hypothetical protein	-	-	NA	NA
BCE_1697	NA	NA	More than one TU	More than one TU	TU_1650617-1650781_F,TU_1651041-1652536_F	1650617	1651210	F	xpt	xanthine phosphoribosyltransferase	F	00230	NA	NA
BCE_1698	NA	7.52928	1651041	NA	TU_1651041-1652536_F	1651214	1652536	F	pbuX	xanthine permease	F	-	NA	NA
BCE_1699	2.21536	24.5144	1653763	NA	TU_1652591-1653763_R	1653754	1652591	R	-	hypothetical protein	S	-	NA	NA
BCE_1700	NA	303.507	1653785	Part of operon	TU_1653785-1657954_F	1653871	1654110	F	-	hypothetical protein	-	-	NA	NA
BCE_1701	1.85589	53.6676	Part of operon	NA	TU_1653785-1657954_F	1654295	1657954	F	-	hypothetical protein	R	-	NA	NA
BCE_1702	2.12828	121.667	NA	NA	TU_1657958-1658212_R	1658212	1657958	R	-	hypothetical protein	-	-	NA	NA
BCE_1703	3.9105	101.102	NA	Part of operon	TU_1658285-1662837_F	1658285	1658752	F	-	acetyltransferase	KR	-	NA	NA
BCE_1704	NA	182.729	Part of operon	Part of operon	TU_1658285-1662837_F	1658774	1659046	F	-	hypothetical protein	-	-	NA	NA
BCE_1705	5.63719	186.873	Part of operon	Part of operon	TU_1658285-1662837_F	1659049	1659882	F	-	rhodanese-like domain-containing protein	P	-	NA	NA
BCE_1706	NA	27.1556	Part of operon	Part of operon	TU_1658285-1662837_F	1661100	1661825	F	-	cation transporter, putative	P	-	NA	NA
BCE_1707	0.702462	53.7365	Part of operon	1662837	TU_1658285-1662837_F	1661955	1662821	F	-	5'-3' exonuclease	L	-	NA	NA
BCE_1708	NA	NA	NA	NA	NA	1663159	1663299	F	-	hypothetical protein	-	-	NA	NA
BCE_1709	NA	NA	NA	NA	NA	1663448	1663335	R	-	hypothetical protein	-	-	NA	NA
BCE_1710	NA	NA	NA	NA	NA	1663831	1664691	F	-	acetyltransferase	KR	-	NA	NA
BCE_1711	NA	NA	NA	NA	NA	1665286	1664726	R	-	isochorismatase family protein	Q	01053	NA	NA
BCE_1712	NA	60.0314	1665439	NA	TU_1665439-1665730_F	1665470	1665730	F	-	hypothetical protein	-	-	NA	NA
BCE_1713	NA	8.53314	Part of operon	NA	TU_1665733-1668084_R	1666644	1665733	R	-	EamA family protein	GER	-	NA	NA
BCE_1714	2.7909	16.8916	Part of operon	Part of operon	TU_1665733-1668084_R	1667038	1666652	R	rnhA	ribonuclease H	L	03030	NA	NA
BCE_1715	5.95823	100.435	1668084	Part of operon	TU_1665733-1668084_R	1667981	1667109	R	-	lacX protein, putative	G	-	NA	NA
BCE_1716	NA	16.6533	1668105	1668630	TU_1668105-1668630_F	1668165	1668650	F	-	hypothetical protein	S	-	NA	NA
BCE_1717	NA	12.1057	1668749	Part of operon	TU_1668749-1669650_F	1668802	1669461	F	-	hypothetical protein	L	03030	NA	NA
BCE_1718	3.31083	20.5181	Part of operon	NA	TU_1668749-1669650_F	1669474	1669650	F	-	hypothetical protein	-	-	NA	NA
BCE_1719	NA	27.5034	Part of operon	NA	TU_1669684-1670466_R	1669932	1669684	R	-	hypothetical protein	-	-	NA	NA
BCE_1720	NA	512.002	1670466	Part of operon	TU_1669684-1670466_R	1670249	1670052	R	cspB	cold shock protein CspB	K	-	NA	NA
BCE_1721	NA	NA	NA	NA	NA	1670515	1671243	F	-	hypothetical protein	S	-	NA	NA
BCE_1722	NA	NA	1671966	Part of operon	TU_1671966-1672367_F	1671379	1672014	F	-	hypothetical protein	E	-	NA	NA
BCE_1723	NA	18.7056	Part of operon	1672367	TU_1671966-1672367_F	1672034	1672327	F	-	hypothetical protein	J	-	NA	NA
BCE_1724	NA	NA	NA	NA	NA	1672407	1673036	F	-	fatty acid hydroxylase-like protein	I	-	NA	NA
BCE_1725	NA	NA	NA	NA	NA	1673271	1673612	F	-	hypothetical protein	S	-	NA	NA
BCE_1726	NA	NA	NA	NA	NA	1673615	1675165	F	-	sodium/solute symporter family protein	R	-	NA	NA
BCE_1727	NA	NA	NA	NA	NA	1675356	1676705	F	-	aminotransferase	H	-	NA	NA
BCE_1728	1.22291	20.4551	1676858	NA	TU_1676858-1677184_F	1676906	1677184	F	-	hypothetical protein	-	-	NA	NA
BCE_1729	1.447	74.3456	1678526	NA	TU_1677245-1678526_R	1678408	1677245	R	-	germination protein gerN	P	-	NA	NA
BCE_1730	NA	NA	NA	NA	NA	1678741	1680414	F	-	metallo-beta-lactamase family protein	R	-	NA	NA
BCE_1731	NA	NA	1681069	Part of operon	TU_1681069-1682844_F	1680511	1681341	F	-	MerR family transcriptional regulator	KKT	-	NA	NA
BCE_1732	NA	23.9512	Part of operon	1682844	TU_1681069-1682844_F	1681487	1682842	F	-	MATE efflux family protein, putative	V	-	NA	NA
BCE_1733	NA	NA	1683482	1683209	TU_1683209-1683482_R	1683543	1682878	R	-	hypothetical protein	S	-	NA	NA
BCE_1734	1.12183	12.724	1683691	1684365	TU_1683691-1684365_F	1683704	1684282	F	-	hypothetical protein	S	-	NA	NA
BCE_1735	NA	NA	NA	NA	NA	1684429	1684749	F	-	hypothetical protein	-	-	NA	NA
BCE_1736	NA	23.2937	1685000	1685856	TU_1685000-1685856_F	1685020	1685754	F	-	NAD(P)H-flavin oxidoreductase	C	-	NA	NA
BCE_1737	0.916255	10.1476	1686669	1685873	TU_1685873-1686669_R	1686657	1685932	R	-	hypothetical protein	R	-	NA	NA
BCE_1738	NA	6.88354	Part of operon	1687833	TU_1687833-1688398_R	1687983	1686763	R	-	hypothetical protein	GEPR	-	NA	NA
BCE_1739	NA	NA	1688398	Part of operon	TU_1687833-1688398_R	1688452	1688003	R	-	hypothetical protein	K	-	NA	NA
BCE_1740	NA	NA	NA	NA	NA	1689851	1688581	R	-	permease, frameshift	Not in list	-	NA	NA
BCE_1741	NA	NA	NA	NA	NA	1690272	1689805	R	-	glyoxalase family protein	E	-	NA	NA
BCE_1742	NA	NA	NA	NA	NA	1690664	1690440	R	-	hypothetical protein	-	-	NA	NA
BCE_1743	NA	23.2164	1690828	Part of operon	TU_1690828-1691254_F	1690798	1691016	F	-	hypothetical protein	-	-	NA	NA
BCE_1744	1.78509	112.957	Part of operon	NA	TU_1690828-1691254_F	1691018	1691254	F	hfq	host factor-I protein	R	03018	NA	NA
BCE_1745	3.3548	77.7792	1691989	NA	TU_1691282-1691989_R	1691884	1691282	R	-	hypothetical protein	R	-	NA	NA
BCE_1746	1.27047	56.6093	1692003	Part of operon	TU_1692003-1698076_F	1692057	1692890	F	-	flagellar motor protein MotP	N	02020	NA	NA
BCE_1747	0.929458	72.0831	Part of operon	Part of operon	TU_1692003-1698076_F	1692913	1693590	F	-	flagellar motor protein MotS	N	02030	NA	NA
BCE_1748	2.35942	553.97	Part of operon	Part of operon	TU_1692003-1698076_F	1693740	1694108	F	-	chemotaxis response regulator	T	02020	NA	NA
BCE_1749	2.26378	381.428	Part of operon	Part of operon	TU_1692003-1698076_F	1694237	1696249	F	cheA	chemotaxis histidine kinase	NT	02020	NA	NA
BCE_1750	2.05832	182.448	Part of operon	NA	TU_1692003-1698076_F	1696436	1698076	F	-	flagellar motor switch protein	NTNU	02030	NA	NA
BCE_1751	1.94205	343.944	Part of operon	NA	TU_1698363-1701635_R	1698689	1698363	R	-	hypothetical protein	-	-	NA	NA
BCE_1752	1.88014	122.423	Part of operon	Part of operon	TU_1698363-1701635_R	1699358	1699047	R	-	NADH dehydrogenase subunit 3, putative	-	-	NA	NA
BCE_1753	2.26692	98.9107	Part of operon	Part of operon	TU_1698363-1701635_R	1700302	1699469	R	-	hypothetical protein	-	-	NA	NA
BCE_1754	1.60713	58.3087	Part of operon	Part of operon	TU_1698363-1701635_R	1701056	1700274	R	cheR	chemotaxis protein methyltransferase CheR	NT	02020	NA	NA
BCE_1755	1.4253	77.718	1701635	Part of operon	TU_1698363-1701635_R	1701593	1701096	R	-	hypothetical protein	-	-	NA	NA
BCE_1756	1.9491	123.254	1701649	Part of operon	TU_1701649-1719364_F	1701737	1702201	F	-	hypothetical protein	-	-	NA	NA
BCE_1757	1.73936	186.427	Part of operon	Part of operon	TU_1701649-1719364_F	1702218	1702670	F	-	hypothetical protein	-	-	NA	NA
BCE_1758	1.64524	251.894	Part of operon	Part of operon	TU_1701649-1719364_F	1702688	1703986	F	flgK	flagellar hook-associated protein FlgK	N	02040	NA	NA
BCE_1759	2.24716	364.631	Part of operon	Part of operon	TU_1701649-1719364_F	1704292	1705155	F	flgL	flagellar hook-associated protein FlgL	N	02040	NA	NA
BCE_1760	2.70875	265.737	Part of operon	Part of operon	TU_1701649-1719364_F	1705175	1706584	F	fliD	flagellar capping protein	N	02040	NA	NA
BCE_1761	3.36804	229.318	Part of operon	Part of operon	TU_1701649-1719364_F	1706607	1706975	F	-	flagellar protein FliS, putative	NUO	02040	NA	NA
BCE_1762	3.44409	238.172	Part of operon	Part of operon	TU_1701649-1719364_F	1706965	1707237	F	-	hypothetical protein	-	-	NA	NA
BCE_1763	1.63282	317.275	Part of operon	Part of operon	TU_1701649-1719364_F	1707616	1708023	F	flgB	flagellar basal body rod protein FlgB	N	02040	NA	NA
BCE_1764	1.54103	574.748	Part of operon	Part of operon	TU_1701649-1719364_F	1708044	1708457	F	flgC	flagellar basal body rod protein FlgC	N	02040	NA	NA
BCE_1765	1.67581	408.329	Part of operon	Part of operon	TU_1701649-1719364_F	1708475	1708774	F	fliE	flagellar hook-basal body protein FliE	NU	02040	NA	NA
BCE_1766	1.92027	270.144	Part of operon	Part of operon	TU_1701649-1719364_F	1708797	1710371	F	fliF	flagellar MS-ring protein	NU	02040	NA	NA
BCE_1767	2.04357	166.734	Part of operon	Part of operon	TU_1701649-1719364_F	1710385	1711389	F	fliG	flagellar motor switch protein G	N	02030	NA	NA
BCE_1768	2.70732	155.046	Part of operon	Part of operon	TU_1701649-1719364_F	1711376	1712062	F	fliH	flagellar assembly protein H	-	02040	NA	NA
BCE_1769	3.34778	95.2552	Part of operon	Part of operon	TU_1701649-1719364_F	1712059	1713363	F	fliI	flagellum-specific ATP synthase	NU	02040	NA	NA
BCE_1770	2.66119	245.027	Part of operon	Part of operon	TU_1701649-1719364_F	1713481	1713891	F	-	hypothetical protein	-	-	NA	NA
BCE_1771	2.82798	313.808	Part of operon	Part of operon	TU_1701649-1719364_F	1713884	1715014	F	-	hypothetical protein	N	-	NA	NA
BCE_1772	2.77248	476.714	Part of operon	Part of operon	TU_1701649-1719364_F	1715018	1715596	F	flgD	flagellar basal body rod modification protein	N	02040	NA	NA
BCE_1773	2.70227	466.959	Part of operon	Part of operon	TU_1701649-1719364_F	1715613	1716836	F	flgE	flagellar hook protein FlgE	N	02040	NA	NA
BCE_1774	4.12632	322.305	Part of operon	Part of operon	TU_1701649-1719364_F	1716886	1717221	F	-	hypothetical protein	-	-	NA	NA
BCE_1775	4.85987	473.301	Part of operon	Part of operon	TU_1701649-1719364_F	1717394	1717495	F	-	hypothetical protein	-	-	NA	3.00752
BCE_1776	5.56319	235.87	Part of operon	Part of operon	TU_1701649-1719364_F	1717482	1717967	F	-	hypothetical protein	-	-	NA	NA
BCE_1777	8.77312	256.747	Part of operon	1719364	TU_1701649-1719364_F	1718096	1719004	F	-	chemotaxis protein CheV	TNT	02020	NA	NA
BCE_1778	1.88095	19.1546	1719407	NA	TU_1719407-1720609_F	1719662	1720609	F	-	hypothetical protein	-	-	NA	NA
BCE_1779	6.57445	27.2038	Part of operon	NA	TU_1720703-1723216_R	1721503	1720703	R	-	flagellin	N	02020	NA	NA
BCE_1780	8.65011	2604.86	1723216	Part of operon	TU_1720703-1723216_R	1723141	1721744	R	-	flagellin	N	02020	NA	NA
BCE_1781	1.86068	103.318	1723329	Part of operon	TU_1723329-1733613_F	1723398	1724183	F	-	Slt family transglycosylase	M	-	NA	NA
BCE_1782	1.26879	210.608	Part of operon	Part of operon	TU_1723329-1733613_F	1724230	1724469	F	-	flagellar motor switch protein	NU	02030	NA	NA
BCE_1783	1.41956	140.869	Part of operon	Part of operon	TU_1723329-1733613_F	1724484	1725470	F	fliM	flagellar motor switch protein FliM	N	02030	NA	NA
BCE_1784	1.47197	225.765	Part of operon	Part of operon	TU_1723329-1733613_F	1725481	1725840	F	-	flagellar motor switch protein	NU	02030	NA	NA
BCE_1785	1.98528	194.694	Part of operon	Part of operon	TU_1723329-1733613_F	1725853	1726173	F	-	hypothetical protein	-	-	NA	NA
BCE_1786	1.57343	139.711	Part of operon	Part of operon	TU_1723329-1733613_F	1726170	1726928	F	fliP	flagellar biosynthesis protein FliP	NU	02040	NA	NA
BCE_1787	2.12388	179.026	Part of operon	Part of operon	TU_1723329-1733613_F	1726962	1727237	F	fliQ	flagellar biosynthesis protein FliQ	NU	02040	NA	NA
BCE_1788	1.46591	163.119	Part of operon	Part of operon	TU_1723329-1733613_F	1727253	1728014	F	fliR	flagellar biosynthesis protein FliR	NU	02040	NA	NA
BCE_1789	1.85479	106.494	Part of operon	Part of operon	TU_1723329-1733613_F	1728025	1729072	F	-	flagellar biosynthesis protein, putative, frameshift	Not in list	-	NA	NA
BCE_1790	1.73987	169.777	Part of operon	Part of operon	TU_1723329-1733613_F	1729096	1731162	F	flhA	flagellar biosynthesis protein FlhA	NU	02040	NA	NA
BCE_1791	2.43369	181.286	Part of operon	Part of operon	TU_1723329-1733613_F	1731177	1732487	F	flhF	flagellar biosynthesis regulator FlhF	N	-	NA	NA
BCE_1792	2.91694	158.996	Part of operon	1733613	TU_1723329-1733613_F	1732530	1733303	F	flgG	flagellar basal body rod protein FlgG	N	02040	NA	NA
BCE_1793	NA	NA	More than one TU	More than one TU	TU_1723329-1733613_F,TU_1733625-1736242_F	1733426	1734136	F	-	alanyl-tRNA synthetase domain-containing protein	R	-	NA	NA
BCE_1794	NA	7.81011	1733625	Part of operon	TU_1733625-1736242_F	1734153	1734989	F	-	hypothetical protein	K	-	NA	NA
BCE_1795	4.03356	13.4349	Part of operon	Part of operon	TU_1733625-1736242_F	1734982	1735707	F	-	AzlC family protein	E	-	NA	NA
BCE_1796	NA	16.2961	Part of operon	Part of operon	TU_1733625-1736242_F	1735698	1736009	F	-	hypothetical protein	S	-	NA	NA
BCE_1797	NA	22.4516	Part of operon	NA	TU_1733625-1736242_F	1736072	1736242	F	-	hypothetical protein	-	-	NA	NA
BCE_1798	NA	NA	NA	NA	NA	1736330	1736914	F	-	TetR family transcriptional regulator	K	-	NA	NA
BCE_1799	NA	NA	NA	NA	NA	1736901	1737305	F	-	hypothetical protein	-	-	NA	NA
BCE_1800	NA	NA	NA	NA	NA	1737692	1737333	R	-	hypothetical protein	-	-	NA	NA
BCE_1801	NA	NA	NA	NA	NA	1738298	1737693	R	-	hypothetical protein	Q	-	NA	NA
BCE_1802	NA	NA	NA	NA	NA	1738636	1738301	R	-	hypothetical protein	R	-	NA	NA
BCE_1803	3.49722	16.6021	1738906	1744323	TU_1738906-1744323_F	1738977	1743951	F	-	LPXTG-motif cell wall anchor domain protein, frameshift	Not in list	-	NA	NA
BCE_1804	NA	NA	More than one TU	More than one TU	TU_1738906-1744323_F,TU_1744508-1745606_F	1744042	1744842	F	-	sortase family protein	M	-	NA	NA
BCE_1805	NA	5.63651	1744508	1745606	TU_1744508-1745606_F	1744879	1745688	F	-	sortase family protein	M	-	NA	NA
BCE_1806	1.43795	10.3763	Part of operon	1745753	TU_1745753-1746476_R	1745929	1745750	R	-	hypothetical protein	-	-	NA	NA
BCE_1807	NA	NA	1746476	Part of operon	TU_1745753-1746476_R	1747207	1745996	R	-	DNA-binding protein	RK	-	NA	NA
BCE_1808	NA	NA	1747819	Part of operon	TU_1747819-1749268_F	1747326	1748594	F	-	permease, putative	GEPR	-	NA	NA
BCE_1809	1.27624	33.7971	Part of operon	1749268	TU_1747819-1749268_F	1748721	1749245	F	-	hypothetical protein	-	-	NA	NA
BCE_1810	NA	NA	NA	NA	NA	1750179	1749286	R	-	LysR family transcriptional regulator	K	-	NA	NA
BCE_1811	NA	NA	NA	NA	NA	1750340	1751332	F	-	ABC transporter, ATP-binding protein	GE	02010	NA	NA
BCE_1812	NA	NA	NA	NA	NA	1751310	1752335	F	-	ABC transporter, substrate-binding protein, putative	P	02010	NA	NA
BCE_1813	NA	NA	NA	NA	NA	1752348	1754018	F	-	ABC transporter, permease protein, putative	P	02010	NA	NA
BCE_1814	NA	NA	NA	NA	NA	1754018	1755277	F	-	metallo-beta-lactamase family protein	JR	-	NA	NA
BCE_1815	NA	NA	NA	NA	NA	1755298	1756131	F	-	hypothetical protein	-	-	NA	NA
BCE_1816	2.35958	44.1544	1756616	1756173	TU_1756173-1756616_R	1756603	1756181	R	-	hypothetical protein	-	-	NA	NA
BCE_1817	5.22002	10.8331	1756773	1757655	TU_1756773-1757655_F	1756803	1757597	F	-	short chain dehydrogenase	IQR	-	NA	NA
BCE_1818	NA	17.9343	1757788	1758010	TU_1757788-1758010_F	1757812	1757973	F	-	hypothetical protein	-	-	NA	NA
BCE_1819	NA	NA	NA	NA	NA	1758135	1758770	F	-	hypothetical protein	GR	-	NA	NA
BCE_1820	NA	NA	NA	NA	NA	1758870	1759961	F	-	hypothetical protein	V	-	NA	NA
BCE_1821	NA	5.65375	1760305	1760486	TU_1760305-1760486_F	1760041	1760664	F	-	hypothetical protein	-	-	NA	NA
BCE_1822	NA	NA	1761339	Part of operon	TU_1761339-1761836_F	1760821	1761396	F	-	phosphoglycerate mutase family protein	G	00010	NA	NA
BCE_1823	NA	8.92585	Part of operon	1761836	TU_1761339-1761836_F	1761484	1761855	F	-	hypothetical protein	-	-	NA	NA
BCE_1824	NA	NA	NA	NA	NA	1762710	1761874	R	-	alpha/beta fold family hydrolase	R	-	NA	NA
BCE_1825	NA	NA	NA	NA	NA	1763100	1762771	R	-	hypothetical protein	-	-	NA	NA
BCE_1826	NA	NA	NA	NA	NA	1763493	1763084	R	-	transcriptional regulator, MarR family, putative, frameshift	Not in list	-	NA	NA
BCE_1827	NA	11.5752	1763629	1764436	TU_1763629-1764436_F	1763690	1764442	F	-	hypothetical protein	-	-	NA	NA
BCE_1828	NA	NA	NA	NA	NA	1766308	1764485	R	asnO	asparagine synthetase, glutamine-hydrolyzing	E	00250	NA	NA
BCE_1829	NA	NA	NA	NA	NA	1766573	1767139	F	-	RNA polymerase factor sigma-70	K	-	NA	NA
BCE_1830	NA	NA	NA	NA	NA	1767136	1768236	F	-	hypothetical protein	-	-	NA	NA
BCE_1831	NA	NA	NA	NA	NA	1769329	1768277	R	-	BNR repeat-containing protein	-	-	NA	NA
BCE_1832	NA	NA	NA	NA	NA	1769540	1770439	F	-	cation efflux family protein	P	-	NA	NA
BCE_1833	NA	87.9861	1770587	1770839	TU_1770587-1770839_F	1770633	1770803	F	-	hypothetical protein	-	-	NA	NA
BCE_1834	NA	8.33809	Part of operon	1770854	TU_1770854-1771637_R	1771531	1770860	R	-	GntR family transcriptional regulator	K	-	NA	NA
BCE_1835	NA	NA	1771637	Part of operon	TU_1770854-1771637_R	1772516	1771548	R	-	EamA family protein	GER	-	NA	NA
BCE_1836	NA	NA	1773907	1772695	TU_1772695-1773907_R	1773886	1772699	R	-	cobalamin synthesis protein, putative	R	-	NA	NA
BCE_1837	NA	NA	NA	NA	NA	1773932	1775047	F	-	hypothetical protein	R	-	NA	NA
BCE_1838	NA	NA	NA	NA	NA	1775051	1775932	F	-	hypothetical protein	S	-	NA	NA
BCE_1839	NA	NA	NA	NA	NA	1776045	1776704	F	-	hypothetical protein	-	-	NA	NA
BCE_1840	2.84902	224.598	1776912	1778472	TU_1776912-1778472_F	1777037	1778440	F	nhaC	Na+/H+ antiporter NhaC	C	-	NA	NA
BCE_1841	6.61496	370.006	1778482	NA	TU_1778482-1780198_F	1778810	1780198	F	fumC	fumarate hydratase	C	00020	NA	NA
BCE_1842	1.87287	91.7431	1780746	NA	TU_1780264-1780746_R	1780686	1780264	R	-	hypothetical protein	QR	-	NA	NA
BCE_1843	NA	NA	NA	NA	NA	1780835	1781011	F	-	hypothetical protein	-	-	NA	NA
BCE_1844	NA	NA	NA	NA	NA	1781240	1781046	R	-	hypothetical protein	-	-	NA	NA
BCE_1845	2.03148	22.6515	1781301	Part of operon	TU_1781301-1783750_F	1781453	1782217	F	-	hypothetical protein	KS	-	NA	NA
BCE_1846	2.99539	72.6341	Part of operon	1783750	TU_1781301-1783750_F	1782317	1783726	F	-	integral membrane protein, putative	V	-	NA	NA
BCE_1847	NA	NA	NA	NA	NA	1784481	1783783	R	-	hypothetical protein	E	-	NA	NA
BCE_1848	NA	8.06178	1784922	1785315	TU_1784922-1785315_F	1784978	1785376	F	-	hypothetical protein	-	-	NA	NA
BCE_1849	0.94412	31.8307	1785389	Part of operon	TU_1785389-1786700_F	1785470	1785883	F	-	hypothetical protein	K	-	NA	NA
BCE_1850	1.03728	17.4853	Part of operon	NA	TU_1785389-1786700_F	1785888	1786700	F	-	hypothetical protein	O	-	NA	NA
BCE_1851	1.21518	19.7644	NA	NA	TU_1786430-1786723_R	1786723	1786430	R	-	hypothetical protein	-	-	NA	NA
BCE_1852	2.03689	11.5915	NA	Part of operon	TU_1786756-1788008_F	1786756	1787310	F	-	thioredoxin family protein	OC	-	NA	NA
BCE_1853	1.60178	18.2842	Part of operon	1788008	TU_1786756-1788008_F	1787329	1788009	F	-	prolipoprotein diacylglyceryl transferase family protein	M	-	NA	NA
BCE_1854	0.807768	22.425	1788618	1788029	TU_1788029-1788618_R	1788605	1788060	R	-	DNA-binding protein	K	-	NA	NA
BCE_1855	2.6632	14.8789	1788704	1790104	TU_1788704-1790104_F	1788756	1790087	F	dsdA	D-serine dehydratase	E	00260	NA	NA
BCE_1856	1.55266	14.1344	1790182	1791496	TU_1790182-1791496_F	1790244	1791491	F	-	hypothetical protein	S	-	NA	NA
BCE_1857	NA	11.9268	Part of operon	1791520	TU_1791520-1793545_R	1792478	1791522	R	-	putative lipoprotein	-	-	NA	NA
BCE_1858	3.88562	14.1451	NA	Part of operon	TU_1791520-1793545_R	1793545	1792475	R	-	hypothetical protein	-	-	NA	NA
BCE_1859	NA	24.6306	NA	NA	TU_1793521-1793718_F	1793521	1793718	F	-	hypothetical protein	-	-	NA	NA
BCE_1860	NA	20.0982	Part of operon	NA	TU_1793538-1794460_R	1793981	1793538	R	-	hypothetical protein	-	-	NA	NA
BCE_1861	NA	12.4601	NA	Part of operon	TU_1793538-1794460_R	1794460	1793978	R	-	RNA polymerase sigma factor SigW	K	-	NA	NA
BCE_1862	NA	5.60881	NA	1794543	TU_1794451-1794543_F	1794451	1794561	F	-	hypothetical protein	-	-	NA	NA
BCE_1863	NA	NA	NA	NA	NA	1794726	1795382	F	-	LuxR family DNA-binding response regulator	TK	-	NA	NA
BCE_1864	NA	6.69134	More than one TU	More than one TU	TU_1796234-1796478_F,TU_1795558-1796225_F	1795387	1796487	F	-	sensor histidine kinase, putative	T	-	NA	NA
BCE_1865	NA	NA	NA	NA	NA	1796611	1797549	F	-	ABC transporter, ATP-binding protein	V	02010	NA	NA
BCE_1866	NA	NA	1798299	1798688	TU_1798299-1798688_F	1797587	1798696	F	-	ABC transporter, permease protein	V	02010	NA	NA
BCE_1867	NA	NA	1799700	1799855	TU_1799700-1799855_F	1798698	1799843	F	-	hypothetical protein	V	02010	NA	NA
BCE_1868	NA	NA	NA	NA	NA	1800827	1799889	R	-	hypothetical protein	R	-	NA	NA
BCE_1869	NA	NA	NA	NA	NA	1800946	1802157	F	-	cardiolipin synthetase domain-containing protein	I	00440	NA	NA
BCE_1870	NA	NA	NA	NA	NA	1802952	1802209	R	pyrH	uridylate kinase	F	00240	NA	NA
BCE_1871	2.00395	214.626	1803284	Part of operon	TU_1803284-1810167_F	1803329	1804599	F	-	proton /sodium-glutamate symport protein, frameshift	Not in list	-	NA	NA
BCE_1872	2.9261	312.411	Part of operon	Part of operon	TU_1803284-1810167_F	1804624	1806063	F	aspA	aspartate ammonia-lyase	E	00250	NA	NA
BCE_1873	2.63602	208.029	Part of operon	Part of operon	TU_1803284-1810167_F	1806118	1807851	F	ykwA	malate dehydrogenase	C	00620	NA	NA
BCE_1874	1.69252	14.9374	Part of operon	Part of operon	TU_1803284-1810167_F	1807917	1809215	F	-	sensor histidine kinase	T	02020	NA	NA
BCE_1875	2.83569	21.6868	Part of operon	1810167	TU_1803284-1810167_F	1809218	1810150	F	-	response regulator	T	02020	NA	NA
BCE_1876	NA	NA	More than one TU	More than one TU	TU_1810253-1813457_F,TU_1803284-1810167_F	1810155	1810271	F	-	hypothetical protein	-	-	NA	NA
BCE_1877	1.68441	17.5374	1810253	1813457	TU_1810253-1813457_F	1810268	1813462	F	-	helicase, putative	KL	-	NA	NA
BCE_1878	0.923229	53.0344	NA	1813488	TU_1813488-1813697_R	1813697	1813563	R	-	hypothetical protein	-	-	NA	NA
BCE_1879	NA	NA	NA	1813836	TU_1813799-1813836_F	1813799	1813972	F	-	hypothetical protein	-	-	NA	NA
BCE_1880	2.96229	33.744	1814079	Part of operon	TU_1814079-1815880_F	1814433	1815416	F	asnA	asparagine synthetase AsnA	E	00250	NA	NA
BCE_1881	NA	NA	Part of operon	1815880	TU_1814079-1815880_F	1815553	1815981	F	-	DNA-binding protein	K	-	NA	NA
BCE_1882	NA	25.2581	1816914	1816169	TU_1816169-1816914_R	1816669	1816214	R	-	hypothetical protein	E	-	NA	NA
BCE_1883	3.6365	6.66445	More than one TU	More than one TU	TU_1817773-1818672_R,TU_1816949-1817754_R	1818252	1817023	R	dapG	aspartate kinase	E	00260	NA	NA
BCE_1884	NA	7.25225	1818672	1817773	TU_1817773-1818672_R	1818558	1818373	R	-	hypothetical protein	-	-	NA	NA
BCE_1885	NA	NA	NA	NA	NA	1818829	1819737	F	-	hypothetical protein	-	-	NA	NA
BCE_1886	NA	NA	NA	NA	NA	1819741	1820346	F	-	hypothetical protein	-	-	NA	NA
BCE_1887	NA	NA	NA	NA	NA	1820352	1821977	F	-	hypothetical protein	-	-	NA	NA
BCE_1888	NA	5.5511	1822541	1822139	TU_1822139-1822541_R	1822491	1822006	R	-	mutT/nudix family protein	LR	-	NA	NA
BCE_1889	1.97257	24.5864	1822637	Part of operon	TU_1822637-1825574_F	1822662	1823906	F	-	N-acetylmuramoyl-L-alanine amidase	M	-	NA	NA
BCE_1890	2.94437	314.468	Part of operon	NA	TU_1822637-1825574_F	1824162	1825574	F	-	N-acetylmuramoyl-L-alanine amidase	G	-	NA	NA
BCE_1891	NA	NA	1825727	NA	TU_1825609-1825727_R	1826142	1825609	R	-	acetyltransferase	J	-	NA	NA
BCE_1892	NA	NA	NA	NA	NA	1826273	1827535	F	-	transporter, putative	GEPR	-	NA	NA
BCE_1893	NA	NA	NA	NA	NA	1827507	1827641	F	-	hypothetical protein	-	-	NA	NA
BCE_1894	NA	NA	NA	NA	NA	1827550	1827834	F	-	hypothetical protein	-	-	NA	NA
BCE_1895	NA	NA	NA	NA	NA	1828325	1827861	R	-	hypothetical protein	-	-	NA	NA
BCE_1896	NA	29.9136	1828408	1828902	TU_1828408-1828902_F	1828416	1828526	F	-	hypothetical protein	-	-	NA	NA
BCE_1897	NA	NA	NA	NA	NA	1830045	1828942	R	-	multiple sugar-binding transport ATP-binding protein	G	-	NA	NA
BCE_1898	NA	NA	NA	NA	NA	1831011	1830148	R	-	fis-type helix-turn-helix domain-containing protein	TQ	-	NA	NA
BCE_1899	NA	NA	NA	NA	NA	1831443	1832693	F	-	extracellular solute-binding protein, putative	G	-	NA	NA
BCE_1900	NA	NA	NA	NA	NA	1832747	1833691	F	-	sugar ABC transporter, permease protein, putative	G	-	NA	NA
BCE_1901	NA	NA	NA	NA	NA	1833684	1834517	F	-	sugar ABC transporter, permease protein	G	-	NA	NA
BCE_1902	NA	NA	1835138	Part of operon	TU_1835138-1837371_F	1834544	1835809	F	-	oxidoreductase family protein	R	-	NA	NA
BCE_1903	2.48898	21.6173	Part of operon	Part of operon	TU_1835138-1837371_F	1835974	1836693	F	-	GntR family transcriptional regulator	K	-	NA	NA
BCE_1904	NA	NA	Part of operon	1837371	TU_1835138-1837371_F	1836771	1837958	F	-	tagatose-6-phosphate ketose/aldose isomerase, putative	M	-	NA	NA
BCE_1905	NA	NA	NA	NA	NA	1837965	1839128	F	nagA	N-acetylglucosamine-6-phosphate deacetylase	G	00520	NA	NA
BCE_1906	NA	NA	1839380	1840295	TU_1839380-1840295_F	1839133	1839978	F	gatY	tagatose-bisphosphate aldolase	G	00052	NA	NA
BCE_1907	4.21051	8.08543	More than one TU	Part of operon	TU_1840792-1841704_F,TU_1839380-1840295_F,TU_1840350-1840785_F	1839991	1840914	F	lacC	tagatose-6-phosphate kinase	G	00052	NA	NA
BCE_1908	NA	NA	Part of operon	More than one TU	TU_1840792-1841704_F,TU_1841714-1843068_F	1840934	1841875	F	-	glucokinase, putative	KG	00010	NA	NA
BCE_1909	4.94087	11.8696	1841714	1843068	TU_1841714-1843068_F	1842148	1842960	F	-	hypothetical protein	S	-	NA	NA
BCE_1910	1.72878	7.11517	1843107	1843546	TU_1843107-1843546_F	1843137	1843661	F	-	PadR family transcriptional regulator	K	-	NA	NA
BCE_1911	NA	NA	NA	NA	NA	1843711	1845468	F	-	EmrB/QacA family drug resistance transporter	GEPR	-	NA	NA
BCE_1912	NA	NA	1845935	Part of operon	TU_1845935-1847503_F	1845754	1846089	F	-	hypothetical protein	-	-	NA	NA
BCE_1913	2.34322	11.5573	Part of operon	NA	TU_1845935-1847503_F	1846274	1847503	F	-	major facilitator superfamily protein	GEPR	-	NA	NA
BCE_1914	NA	NA	1847740	NA	TU_1847554-1847740_R	1848537	1847554	R	-	3-oxoacyl-(acyl carrier protein) synthase III	I	00061	NA	NA
BCE_1915	NA	NA	NA	NA	NA	1848713	1849267	F	-	CbiN domain-containing protein	-	-	NA	NA
BCE_1916	2.54436	13.9383	1849371	NA	TU_1849371-1850956_F	1849751	1850956	F	-	GTP-binding protein	R	-	NA	NA
BCE_1917	NA	13.7845	1852707	NA	TU_1851051-1852707_R	1852691	1851051	R	-	oligopeptide ABC transporter, oligopeptide-binding protein	E	-	NA	NA
BCE_1918	NA	5.65046	More than one TU	More than one TU	TU_1852814-1853576_F,TU_1853590-1856569_F	1852914	1854125	F	fsR	fosmidomycin resistance protein	GEPR	-	NA	NA
BCE_1919	5.03629	16.0505	1853590	Part of operon	TU_1853590-1856569_F	1854136	1855053	F	cysK	cysteine synthase A	E	00270	NA	NA
BCE_1920	NA	11.327	Part of operon	Part of operon	TU_1853590-1856569_F	1855133	1855645	F	-	acetyltransferase	R	-	NA	NA
BCE_1921	6.12701	7.6717	Part of operon	1856569	TU_1853590-1856569_F	1855766	1856563	F	-	hypothetical protein	-	-	NA	NA
BCE_1922	1.73081	9.64646	1857867	1856599	TU_1856599-1857867_R	1858238	1856604	R	-	polysaccharide biosynthesis family protein	R	-	NA	NA
BCE_1923	2.89735	14.7346	1858448	NA	TU_1858448-1860319_F	1858982	1860319	F	-	sodium-dependent transporter	R	-	NA	NA
BCE_1924	NA	17.2202	NA	NA	TU_1860355-1861059_R	1861059	1860355	R	-	polysaccharide deacetylase, putative	G	-	NA	NA
BCE_1925	NA	97.0813	NA	1861664	TU_1861386-1861664_F	1861386	1861649	F	-	hypothetical protein	K	-	NA	NA
BCE_1926	NA	NA	NA	NA	NA	1861810	1862496	F	-	hypothetical protein	S	-	NA	NA
BCE_1927	1.52871	12.6067	1862583	1863246	TU_1862583-1863246_F	1862607	1863248	F	-	fibronectin-binding protein, putative	-	-	NA	NA
BCE_1928	3.90358	14.1796	1863351	1864296	TU_1863351-1864296_F	1863412	1864194	F	-	hypothetical protein	DZ	-	NA	NA
BCE_1929	NA	NA	NA	NA	NA	1864417	1864617	F	-	hypothetical protein	-	-	NA	NA
BCE_1930	NA	NA	NA	NA	NA	1864628	1864744	F	-	hypothetical protein	-	-	NA	NA
BCE_1931	2.95341	42.51	1865335	1864778	TU_1864778-1865335_R	1865316	1864780	R	msrA	peptide methionine sulfoxide reductase	O	-	NA	NA
BCE_1932	NA	NA	NA	NA	NA	1866165	1865407	R	-	short chain dehydrogenase	IQR	-	NA	NA
BCE_1933	NA	NA	NA	NA	NA	1867068	1867967	F	ilvE	branched-chain amino acid aminotransferase	EH	00280	NA	NA
BCE_1934	NA	NA	NA	NA	NA	1867990	1869705	F	ilvB	acetolactate synthase 3 catalytic subunit	EH	00290	NA	NA
BCE_1935	NA	NA	NA	NA	NA	1869702	1869932	F	-	acetolactate synthase 1 regulatory subunit	E	00290	NA	NA
BCE_1936	NA	NA	NA	NA	NA	1869947	1870954	F	ilvC	ketol-acid reductoisomerase	EH	00290	NA	NA
BCE_1937	NA	NA	NA	NA	NA	1871001	1872674	F	ilvD	dihydroxy-acid dehydratase	EG	00290	NA	NA
BCE_1938	NA	NA	NA	NA	NA	1872730	1873968	F	ilvA	threonine dehydratase	E	00260	NA	NA
BCE_1939	NA	NA	NA	NA	NA	1874275	1874048	R	-	hypothetical protein	-	-	NA	NA
BCE_1940	NA	NA	NA	NA	NA	1875431	1874328	R	-	hypothetical protein	M	-	NA	NA
BCE_1941	NA	NA	NA	NA	NA	1875644	1876360	F	-	hypothetical protein	R	-	NA	NA
BCE_1942	NA	NA	NA	NA	NA	1876379	1877230	F	-	acetyltransferase	O	-	NA	NA
BCE_1943	NA	6.83213	1877394	1878649	TU_1877394-1878649_F	1877399	1878613	F	-	major facilitator family transporter	GEPR	-	NA	NA
BCE_1944	NA	NA	NA	NA	NA	1879425	1878664	R	-	oxidoreductase	S	-	NA	NA
BCE_1945	2.98354	28.4113	1879583	Part of operon	TU_1879583-1883636_F	1879630	1880553	F	-	alpha/beta fold family hydrolase	I	-	NA	NA
BCE_1946	4.24239	15.0679	Part of operon	Part of operon	TU_1879583-1883636_F	1880608	1881213	F	-	hypothetical protein	S	-	NA	NA
BCE_1947	2.25226	13.0307	Part of operon	Part of operon	TU_1879583-1883636_F	1881295	1881939	F	-	methyl-accepting/DNA response regulator, putative	NTKT	-	NA	NA
BCE_1948	2.31018	21.232	Part of operon	1883636	TU_1879583-1883636_F	1882067	1883581	F	-	acetyl-CoA hydrolase/transferase family protein	C	00281	NA	NA
BCE_1949	NA	NA	1883905	Part of operon	TU_1883905-1886003_F	1883794	1884237	F	-	acetyltransferase	KR	-	NA	NA
BCE_1950	NA	NA	Part of operon	Part of operon	TU_1883905-1886003_F	1884265	1884624	F	-	hypothetical protein	-	-	NA	NA
BCE_1951	2.8626	216.173	Part of operon	NA	TU_1883905-1886003_F	1884696	1886003	F	-	chlorohydrolase	FR	-	NA	NA
BCE_1952	NA	NA	1886030	NA	TU_1886010-1886030_R	1886111	1886010	R	-	hypothetical protein	-	-	NA	NA
BCE_1953	NA	NA	NA	NA	NA	1887539	1886157	R	-	hypothetical protein	R	-	NA	NA
BCE_1954	1.28321	27.5172	1888098	1889662	TU_1888098-1889662_F	1888126	1889754	F	-	oligopeptide ABC transporter, oligopeptide-binding protein	E	02010	NA	NA
BCE_1955	2.41787	9.77052	1890364	1889879	TU_1889879-1890364_R	1890336	1889806	R	-	acetyltransferase	J	-	NA	NA
BCE_1956	NA	NA	NA	NA	NA	1890479	1891177	F	-	DNA-binding response regulator	TK	-	NA	NA
BCE_1957	1.18648	5.82938	1891282	Part of operon	TU_1891282-1894038_F	1891167	1892234	F	-	sensor histidine kinase, putative	T	-	NA	NA
BCE_1958	3.59665	12.654	Part of operon	Part of operon	TU_1891282-1894038_F	1892317	1893177	F	-	M24/M37 family peptidase	M	-	NA	NA
BCE_1959	1.91052	15.0328	Part of operon	NA	TU_1891282-1894038_F	1893190	1894038	F	-	alpha/beta fold family hydrolase	R	00330	NA	NA
BCE_1960	1.4305	18.0144	1895427	NA	TU_1894107-1895427_R	1895402	1894107	R	-	manganese transport protein MntH	P	-	NA	NA
BCE_1961	1.10354	267.946	1895715	Part of operon	TU_1895715-1896961_F	1895880	1896839	F	-	hypothetical protein	R	-	NA	NA
BCE_1962	NA	NA	Part of operon	1896961	TU_1895715-1896961_F	1896878	1897084	F	-	hypothetical protein	-	-	NA	NA
BCE_1963	NA	NA	NA	NA	NA	1898572	1897097	R	-	hypothetical protein	-	-	NA	NA
BCE_1964	5.31996	10.541	1898683	1899699	TU_1898683-1899699_F	1898748	1899692	F	-	2-dehydropantoate 2-reductase	H	00770	NA	NA
BCE_1965	NA	NA	NA	NA	NA	1899909	1899748	R	-	hypothetical protein	-	-	NA	NA
BCE_1966	1.71177	19.9915	More than one TU	More than one TU	TU_1900602-1902143_F,TU_1900014-1900588_F	1900307	1902133	F	-	hypothetical protein	E	-	NA	NA
BCE_1967	2.25812	492.307	NA	1902402	TU_1902402-1902489_R	1902489	1902394	R	-	hypothetical protein	-	-	NA	NA
BCE_1968	2.859	869.368	NA	Part of operon	TU_1902733-1907409_F	1902733	1903893	F	nheA	non-hemolytic enterotoxin A	-	-	NA	NA
BCE_1969	3.14782	573.342	Part of operon	Part of operon	TU_1902733-1907409_F	1903925	1905133	F	nheB	non-hemolytic enterotoxin B	-	-	NA	NA
BCE_1970	3.39777	423.523	Part of operon	Part of operon	TU_1902733-1907409_F	1905394	1906473	F	nheC	non-hemolytic enterotoxin C	-	-	NA	NA
BCE_1971	3.2028	90.7926	Part of operon	Part of operon	TU_1902733-1907409_F	1906931	1907026	F	-	hypothetical protein	-	-	NA	NA
BCE_1972	NA	25.9407	Part of operon	1907409	TU_1902733-1907409_F	1907152	1907295	F	-	hypothetical protein	-	-	NA	NA
BCE_1973	NA	10.5684	1907424	Part of operon	TU_1907424-1908918_F	1907546	1907653	F	-	hypothetical protein	-	-	NA	NA
BCE_1974	2.73235	22.1098	Part of operon	1908918	TU_1907424-1908918_F	1907949	1908896	F	-	deoxyribonucleoside regulator DeoR, putative	K	-	NA	NA
BCE_1975	3.56363	58.8299	1909191	Part of operon	TU_1909191-1912951_F	1909205	1909876	F	dra	deoxyribose-phosphate aldolase	F	00030	NA	NA
BCE_1976	1.59543	36.7823	Part of operon	Part of operon	TU_1909191-1912951_F	1909979	1911160	F	-	nucleoside transporter NupC	F	-	NA	NA
BCE_1977	2.62365	89.0194	Part of operon	Part of operon	TU_1909191-1912951_F	1911197	1912498	F	pyn	pyrimidine-nucleoside phosphorylase	F	00240	NA	NA
BCE_1978	2.4748	126.035	Part of operon	1912951	TU_1909191-1912951_F	1912532	1912927	F	cdd	cytidine deaminase	F	00240	NA	NA
BCE_1979	NA	NA	NA	NA	NA	1913075	1913470	F	-	hypothetical protein	-	-	NA	NA
BCE_1980	NA	NA	More than one TU	More than one TU	TU_1913645-1913947_F,TU_1913964-1913965_F	1913486	1913965	F	-	ccdC protein	O	-	NA	NA
BCE_1981	2.3646	14.8233	1914249	NA	TU_1914013-1914249_R	1914243	1914013	R	-	hypothetical protein	S	-	NA	NA
BCE_1982	NA	9.69747	1914396	1915681	TU_1914396-1915681_F	1914433	1915716	F	-	xaa-pro aminopeptidase, putative	E	-	NA	NA
BCE_1983	NA	NA	NA	NA	NA	1916372	1915827	R	-	hypothetical protein	-	-	NA	NA
BCE_1984	1.46248	27.4282	1916602	Part of operon	TU_1916602-1918956_F	1916706	1918850	F	-	DNA topoisomerase III	L	-	NA	NA
BCE_1985	NA	NA	Part of operon	1918956	TU_1916602-1918956_F	1918938	1919051	F	-	hypothetical protein	-	-	NA	NA
BCE_1986	NA	7.89672	1919268	Part of operon	TU_1919268-1922985_F	1919315	1919971	F	-	TetR family transcriptional regulator	K	-	NA	NA
BCE_1987	3.32074	19.435	Part of operon	Part of operon	TU_1919268-1922985_F	1920025	1920969	F	-	ABC transporter, ATP-binding protein	V	-	NA	NA
BCE_1988	2.94915	19.2938	Part of operon	Part of operon	TU_1919268-1922985_F	1920956	1921837	F	-	ABC transporter, ATP-binding protein	V	-	NA	NA
BCE_1989	NA	10.6931	Part of operon	Part of operon	TU_1919268-1922985_F	1921853	1922638	F	-	hypothetical protein	R	-	NA	NA
BCE_1990	3.87963	19.2154	Part of operon	1922985	TU_1919268-1922985_F	1922882	1922989	F	-	hypothetical protein	-	-	NA	NA
BCE_1991	NA	NA	NA	NA	NA	1923292	1924539	F	-	hypothetical protein	-	-	NA	NA
BCE_1992	NA	NA	1924994	1924654	TU_1924654-1924994_R	1925631	1924666	R	-	sodium/bile acid symporter family protein	P	-	NA	NA
BCE_1993	NA	5.95768	1926163	1926610	TU_1926163-1926610_F	1925991	1926617	F	acpD	azoreductase	I	-	NA	NA
BCE_1994	1.5579	9.08594	More than one TU	More than one TU	TU_1927780-1928191_F,TU_1927406-1927759_F	1926858	1928216	F	brnQ	branched-chain amino acid transport system II carrier protein	E	-	NA	NA
BCE_1995	1.67551	55.0932	1928278	1928733	TU_1928278-1928733_F	1928300	1928719	F	-	glyoxalase family protein	E	-	NA	NA
BCE_1996	NA	NA	NA	NA	NA	1928741	1928938	F	-	hypothetical protein	-	-	NA	NA
BCE_1997	NA	9.83685	1929783	Part of operon	TU_1929783-1931358_F	1929065	1930699	F	-	hypothetical protein	PR	-	NA	NA
BCE_1998	NA	11.6963	Part of operon	1931358	TU_1929783-1931358_F	1930734	1931354	F	-	hypothetical protein	S	-	NA	NA
[truncated: 4,050 more rows]

## Sheet: Bc14579
B. cereus ATCC 14579
Locus tag	Half-life, min (GS-II)	Expression, RPKM (GS-II)	TSS	TES	Operon	Gene start	Gene end	Strand	Gene name	Annotation	COG	KEGG	Half-life, min (RT-qPCR)	Half-life, min (454)
BC0001	1.76146	403.224	47	Part of operon	TU_47-8956_F	281	1621	F	dnaA	chromosomal replication initiation protein	L	02020	NA	NA
BC0002	2.83563	109.197	Part of operon	Part of operon	TU_47-8956_F	1800	2945	F	-	DNA polymerase III subunit beta	L	00230	NA	NA
BC0003	2.34328	247.521	Part of operon	Part of operon	TU_47-8956_F	3073	3285	F	-	hypothetical protein	S	-	NA	NA
BC0004	1.91246	343.797	Part of operon	Part of operon	TU_47-8956_F	3298	4425	F	recF	recombination protein F	L	03440	NA	NA
BC0005	2.00689	627.386	Part of operon	Part of operon	TU_47-8956_F	4458	6386	F	gyrB	DNA gyrase subunit B	L	-	NA	NA
BC0006	2.03556	422.117	Part of operon	8956	TU_47-8956_F	6472	8946	F	-	DNA gyrase subunit A	L	-	NA	NA
BC0007	NA	NA	8998	Part of operon	TU_8998-12067_F	9186	10741	F	-	16S ribosomal RNA	-	-	NA	NA
BC0008	NA	NA	Part of operon	Part of operon	TU_8998-12067_F	10870	10946	F	-	Ile tRNA	-	-	NA	NA
BC0009	NA	NA	Part of operon	Part of operon	TU_8998-12067_F	10955	11030	F	-	Ala tRNA	-	-	NA	NA
BC0010	NA	3437.45	Part of operon	12067	TU_8998-12067_F	11111	14035	F	-	23S ribosomal RNA	-	03010	NA	NA
BC0011	NA	NA	NA	NA	NA	14082	14200	F	-	5S ribosomal RNA	-	03010	NA	NA
BC0012	NA	NA	NA	NA	NA	15233	14232	R	-	hypothetical protein	-	-	NA	NA
BC0013	2.23061	438.866	15320	16847	TU_15320-16847_F	15349	16812	F	-	inosine 5'-monophosphate dehydrogenase	FR	00230	NA	NA
BC0014	2.48861	165.238	16858	18232	TU_16858-18232_F	16917	18233	F	-	D-alanyl-D-alanine carboxypeptidase	M	00550	NA	NA
BC0015	7.3816	589.751	18278	Part of operon	TU_18278-22298_F	18388	19281	F	-	pyridoxal biosynthesis lyase PdxS	H	00750	NA	NA
BC0016	9.25753	271.989	Part of operon	Part of operon	TU_18278-22298_F	19300	19890	F	-	glutamine amidotransferase subunit PdxT	H	00750	NA	NA
BC0017	6.99097	295.763	Part of operon	Part of operon	TU_18278-22298_F	20218	21492	F	-	seryl-tRNA synthetase	J	00970	NA	NA
BC0018	4.81653	1994.23	Part of operon	Part of operon	TU_18278-22298_F	21650	21739	F	-	Ser tRNA	-	-	NA	2.98478
BC0019	3.1855	935.73	Part of operon	NA	TU_18278-22298_F	21747	22298	F	-	putative cytoplasmic protein	-	-	NA	NA
BC0020	2.99153	457.563	Part of operon	NA	TU_22334-23750_R	23002	22334	R	-	similar to Deoxyadenosine kinase; EC_number 2.7.1.76	Not in list	-	NA	NA
BC0021	4.19807	316.16	23750	Part of operon	TU_22334-23750_R	23640	23005	R	-	deoxyguanosine kinase	F	00230	NA	NA
BC0022	NA	NA	NA	23770	TU_23770-24290_R	24290	23766	R	-	pyrazinamidase	Q	-	NA	NA
BC0023	2.3413	34.7994	NA	Part of operon	TU_24415-28326_F	24415	24915	F	-	cytosine deaminase	FJ	-	NA	NA
BC0024	2.02352	575.927	Part of operon	Part of operon	TU_24415-28326_F	25392	27080	F	-	DNA polymerase III subunits gamma and tau	L	00230	1.43262	NA
BC0025	2.42915	529.701	Part of operon	Part of operon	TU_24415-28326_F	27103	27432	F	-	hypothetical protein	S	-	NA	NA
BC0026	1.84048	682.003	Part of operon	Part of operon	TU_24415-28326_F	27447	28043	F	recR	recombination protein RecR	L	03440	2.47859	1.82083
BC0027	2.26119	467.65	Part of operon	28326	TU_24415-28326_F	28058	28279	F	-	putative cytoplasmic protein	-	-	NA	1.15716
BC0028	NA	NA	NA	NA	NA	28441	28710	F	-	SigmaK-factor processing regulatory protein BofA	-	-	NA	NA
BC0029	NA	2074.04	28781	Part of operon	TU_28781-33761_F	28927	30482	F	-	16S ribosomal RNA	-	-	NA	NA
BC0030	NA	NA	Part of operon	Part of operon	TU_28781-33761_F	30611	30687	F	-	Ile tRNA	-	-	NA	NA
BC0031	NA	NA	Part of operon	Part of operon	TU_28781-33761_F	30696	30771	F	-	Ala tRNA	-	-	NA	NA
BC0032	NA	53.2938	Part of operon	33761	TU_28781-33761_F	30852	33776	F	-	23S ribosomal RNA	-	03010	NA	NA
BC0033	NA	NA	NA	NA	NA	33823	33941	F	-	5S ribosomal RNA	-	03010	NA	NA
BC0034	NA	NA	NA	NA	NA	34129	34308	F	-	CsfB protein	-	-	NA	NA
BC0035	NA	NA	34510	Part of operon	TU_34510-40451_F	34380	35801	F	-	arginine decarboxylase	E	00330	NA	NA
BC0036	1.161	116.744	Part of operon	Part of operon	TU_34510-40451_F	35803	36429	F	tmk	thymidylate kinase	F	00240	NA	NA
BC0037	1.22351	149.08	Part of operon	Part of operon	TU_34510-40451_F	36465	37448	F	-	DNA polymerase III subunit delta'	L	00230	NA	NA
BC0038	1.44766	473.225	Part of operon	Part of operon	TU_34510-40451_F	37454	38281	F	-	tpl protein	S	-	NA	NA
BC0039	1.52233	166.249	Part of operon	Part of operon	TU_34510-40451_F	38290	38646	F	-	DNA replication intiation control protein YabA	S	-	NA	NA
BC0040	2.44041	43.7702	Part of operon	40451	TU_34510-40451_F	38729	39469	F	-	methyltransferase	R	-	NA	NA
BC0041	2.56328	47.2104	More than one TU	More than one TU	TU_34510-40451_F,TU_40466-40590_F	39715	40590	F	-	Corrin/porphyrin methyltransferase	R	-	NA	NA
BC0042	2.27721	742.406	40988	NA	TU_40611-40988_R	40895	40611	R	-	transcription state transcriptional regulator AbrB	K	-	NA	NA
BC0043	2.76584	216.853	41279	43395	TU_41279-43395_F	41381	43363	F	metG	methionyl-tRNA synthetase	RJ	00450	NA	NA
BC0044	3.40104	52.2717	43445	44308	TU_43445-44308_F	43533	44297	F	-	Sec-independent secretion protein tatD	L	-	NA	NA
BC0045	1.58749	135.174	44361	Part of operon	TU_44361-45887_F	44500	45069	F	-	ribonuclease M5	L	-	NA	NA
BC0046	1.9904	82.8536	Part of operon	45887	TU_44361-45887_F	45066	45944	F	ksgA	dimethyladenosine transferase	J	-	NA	NA
BC0047	NA	NA	More than one TU	More than one TU	TU_46823-46891_F,TU_46451-46677_F	46055	46918	F	-	sporulation-specific protease YabG	-	-	NA	NA
BC0048	NA	NA	NA	NA	NA	47145	47405	F	-	VEG protein	S	-	NA	NA
BC0049	NA	20.2727	47472	Part of operon	TU_47472-50693_F	47497	47676	F	-	SspF protein	-	-	NA	NA
BC0050	2.98112	253.768	Part of operon	Part of operon	TU_47472-50693_F	47873	48742	F	ipk	4-diphosphocytidyl-2-C-methyl-D-erythritol kinase	I	00900	NA	NA
BC0051	2.80249	419.782	Part of operon	Part of operon	TU_47472-50693_F	48797	49645	F	-	pur operon repressor	F	-	NA	NA
BC0052	NA	110.536	Part of operon	Part of operon	TU_47472-50693_F	49766	50140	F	-	translation initiation inhibitor	J	-	NA	NA
BC0053	NA	71.8897	Part of operon	50693	TU_47472-50693_F	50293	50586	F	-	regulatory protein SpoVG	M	-	NA	NA
BC0054	2.04988	1617.35	50777	Part of operon	TU_50777-64119_F	50900	52279	F	-	glucosamine-1-phosphate acetyltransferase	M	00520	NA	NA
BC0055	2.81307	732.903	Part of operon	Part of operon	TU_50777-64119_F	52298	53251	F	-	ribose-phosphate pyrophosphokinase	FE	00030	NA	NA
BC0056	5.5515	71.5255	Part of operon	Part of operon	TU_50777-64119_F	53252	53884	F	-	peptidyl-tRNA hydrolase	J	-	NA	NA
BC0057	NA	28.8323	Part of operon	Part of operon	TU_50777-64119_F	53955	54179	F	-	hypothetical protein	-	-	NA	NA
BC0058	3.67328	77.4673	Part of operon	Part of operon	TU_50777-64119_F	54285	57815	F	-	transcription-repair coupling factor	LK	03420	NA	NA
BC0059	3.60913	74.7484	Part of operon	Part of operon	TU_50777-64119_F	57952	58488	F	-	stage V sporulation protein T	K	-	NA	NA
BC0060	2.50939	86.9371	Part of operon	Part of operon	TU_50777-64119_F	58719	60320	F	-	polysaccharides export protein	R	-	NA	NA
BC0061	2.09308	173.234	Part of operon	Part of operon	TU_50777-64119_F	60333	61793	F	-	MazG protein	R	-	NA	NA
BC0062	4.51162	80.0577	Part of operon	Part of operon	TU_50777-64119_F	61808	62083	F	-	heat shock protein 15	J	-	NA	NA
BC0063	3.42797	88.9064	Part of operon	Part of operon	TU_50777-64119_F	62142	62450	F	-	hypothetical protein	-	-	NA	NA
BC0064	4.04825	100.55	Part of operon	Part of operon	TU_50777-64119_F	62465	63100	F	-	spore cortex biosynthesis protein	-	-	NA	NA
BC0065	3.05943	147.309	Part of operon	Part of operon	TU_50777-64119_F	63097	63456	F	-	cell division protein DIVIC	D	-	NA	NA
BC0066	2.59467	1879.8	Part of operon	64119	TU_50777-64119_F	63544	64029	F	-	hypothetical protein	J	-	NA	2.47613
BC0067	NA	NA	64223	Part of operon	TU_64223-64374_F	64189	64262	F	-	Met tRNA	-	-	NA	NA
BC0068	1.80444	146.414	Part of operon	64374	TU_64223-64374_F	64276	64347	F	-	Glu tRNA	-	-	NA	NA
BC0069	NA	NA	NA	NA	NA	64631	67078	F	-	stage II sporulation protein E	TK	-	NA	NA
BC0070	1.70625	525.715	67217	Part of operon	TU_67217-81838_F	67309	68739	F	-	cell cycle protein MesJ	D	-	NA	NA
BC0071	1.86077	617.011	Part of operon	Part of operon	TU_67217-81838_F	68736	69278	F	-	hypoxanthine-guanine phosphoribosyltransferase	F	00230	NA	NA
BC0072	2.38421	757.493	Part of operon	Part of operon	TU_67217-81838_F	69364	71265	F	-	cell division protein ftsH	O	-	2.636	2.44051
BC0073	3.42955	146.638	Part of operon	Part of operon	TU_67217-81838_F	71510	72298	F	-	pantothenate kinase	K	00770	NA	NA
BC0074	3.0895	193.126	Part of operon	Part of operon	TU_67217-81838_F	72305	73180	F	hslO	Hsp33-like chaperonin	O	-	NA	NA
BC0075	2.91688	329.798	Part of operon	Part of operon	TU_67217-81838_F	73294	74217	F	-	cysteine synthase	E	00270	NA	NA
BC0076	4.22595	58.398	Part of operon	Part of operon	TU_67217-81838_F	74440	75837	F	-	para-aminobenzoate synthase component I	EH	00790	NA	NA
BC0077	NA	62.8482	Part of operon	Part of operon	TU_67217-81838_F	75843	76430	F	-	para-aminobenzoate/anthranilate synthase glutamine amidotransferase component II	EH	00790	NA	NA
BC0078	4.62946	92.4289	Part of operon	Part of operon	TU_67217-81838_F	76424	77296	F	-	4-amino-4-deoxychorismate lyase	EH	00790	NA	NA
BC0079	2.95481	231.187	Part of operon	Part of operon	TU_67217-81838_F	77271	78131	F	-	dihydropteroate synthase	H	00790	NA	NA
BC0080	5.10425	117.054	Part of operon	Part of operon	TU_67217-81838_F	78132	78494	F	-	dihydroneopterin aldolase	H	00790	NA	NA
BC0081	5.03703	136.184	Part of operon	Part of operon	TU_67217-81838_F	78491	79006	F	-	2-amino-4-hydroxy-6-hydroxymethyldihydropteridine pyrophosphokinase	H	00790	NA	NA
BC0082	3.40877	281.393	Part of operon	Part of operon	TU_67217-81838_F	78958	79161	F	-	XRE family transcriptional regulator	K	-	NA	NA
BC0083	3.12944	205.496	Part of operon	Part of operon	TU_67217-81838_F	79185	80183	F	-	Nif3 family protein	J	-	NA	NA
BC0084	5.82204	622.739	Part of operon	81838	TU_67217-81838_F	80343	81842	F	lysS	lysyl-tRNA synthetase	J	00970	NA	NA
BC0085	NA	11020	82040	Part of operon	TU_82040-92815_F	82214	83769	F	-	16S ribosomal RNA	-	-	NA	NA
BC0086	NA	NA	Part of operon	Part of operon	TU_82040-92815_F	83913	86837	F	-	23S ribosomal RNA	-	03010	NA	NA
BC0087	NA	323.446	Part of operon	Part of operon	TU_82040-92815_F	87057	87132	F	-	Val tRNA	-	-	NA	NA
BC0088	NA	365.647	Part of operon	Part of operon	TU_82040-92815_F	87137	87212	F	-	Thr tRNA	-	-	NA	NA
BC0089	NA	482.912	Part of operon	Part of operon	TU_82040-92815_F	87226	87301	F	-	Lys tRNA	-	-	NA	NA
BC0090	NA	550.712	Part of operon	Part of operon	TU_82040-92815_F	87315	87395	F	-	Leu tRNA	-	-	NA	NA
BC0091	NA	208.012	Part of operon	Part of operon	TU_82040-92815_F	87425	87499	F	-	Gly tRNA	-	-	NA	NA
BC0092	NA	NA	Part of operon	Part of operon	TU_82040-92815_F	87516	87604	F	-	Leu tRNA	-	-	NA	NA
BC0093	NA	397.463	Part of operon	Part of operon	TU_82040-92815_F	87608	87681	F	-	Arg tRNA	-	-	NA	NA
BC0094	NA	708.086	Part of operon	Part of operon	TU_82040-92815_F	87690	87763	F	-	Pro tRNA	-	-	NA	NA
BC0095	NA	1028.66	Part of operon	Part of operon	TU_82040-92815_F	87773	87848	F	-	Ala tRNA	-	-	NA	NA
BC0096	2.92615	5825.54	Part of operon	Part of operon	TU_82040-92815_F	87922	89477	F	-	16S ribosomal RNA	-	-	NA	NA
BC0097	NA	NA	Part of operon	Part of operon	TU_82040-92815_F	89621	92545	F	-	23S ribosomal RNA	-	03010	NA	NA
BC0098	NA	NA	Part of operon	92815	TU_82040-92815_F	92591	92709	F	-	5S ribosomal RNA	-	03010	NA	NA
BC0099	2.60959	84.492	92858	Part of operon	TU_92858-108999_F	92915	93376	F	-	transcriptional regulator ctsR	K	-	NA	NA
BC0100	2.56325	161.234	Part of operon	Part of operon	TU_92858-108999_F	93544	94095	F	-	ClpC ATPase	S	-	NA	NA
BC0101	3.33429	142.084	Part of operon	Part of operon	TU_92858-108999_F	94100	95164	F	-	ATP:guanido phosphotransferase	E	-	NA	NA
BC0102	3.54492	188.259	Part of operon	Part of operon	TU_92858-108999_F	95187	97622	F	-	negative regulator of genetic competence clpC/mecB	O	-	NA	NA
BC0103	1.86637	119.788	Part of operon	Part of operon	TU_92858-108999_F	97718	99094	F	-	DNA repair protein RadA	O	-	NA	NA
BC0104	2.17047	78.33	Part of operon	Part of operon	TU_92858-108999_F	99098	100171	F	-	DNA integrity scanning protein DisA	R	-	NA	NA
BC0105	1.94544	173.469	Part of operon	Part of operon	TU_92858-108999_F	100332	101441	F	-	hypothetical protein	R	-	NA	NA
BC0106	2.54691	349.309	Part of operon	Part of operon	TU_92858-108999_F	101458	102138	F	ispD	2-C-methyl-D-erythritol 4-phosphate cytidylyltransferase	I	00900	NA	NA
BC0107	3.62904	157.499	Part of operon	Part of operon	TU_92858-108999_F	102255	102731	F	ispF	2-C-methyl-D-erythritol 2,4-cyclodiphosphate synthase	I	00900	NA	NA
BC0108	2.07074	405.176	Part of operon	Part of operon	TU_92858-108999_F	102788	104278	F	gltX	glutamyl-tRNA synthetase	J	00970	NA	NA
BC0109	2.89736	160.221	Part of operon	Part of operon	TU_92858-108999_F	104723	105388	F	-	serine O-acetyltransferase	E	00270	NA	NA
BC0110	3.64913	236.829	Part of operon	Part of operon	TU_92858-108999_F	105369	106766	F	cysS	cysteinyl-tRNA synthetase	J	00970	NA	NA
BC0111	2.02414	641.627	Part of operon	Part of operon	TU_92858-108999_F	106769	107176	F	-	hypothetical protein	S	-	NA	NA
BC0112	5.1752	156.263	Part of operon	Part of operon	TU_92858-108999_F	107173	107916	F	-	23S rRNA methyltransferase	J	-	NA	NA
BC0113	3.25973	265.616	Part of operon	108999	TU_92858-108999_F	107920	108432	F	-	putative cytoplasmic protein	R	-	NA	NA
BC0114	2.37389	27.0302	More than one TU	More than one TU	TU_109122-122489_F,TU_92858-108999_F	108500	109159	F	-	RNA polymerase factor sigma-70	K	-	NA	NA
BC0115	1.21199	1391.6	109122	Part of operon	TU_109122-122489_F	109474	109653	F	secE	preprotein translocase subunit SecE	U	03060	NA	NA
BC0116	1.63886	437.066	Part of operon	Part of operon	TU_109122-122489_F	109785	110318	F	nusG	transcription antitermination protein NusG	K	-	NA	1.11129
BC0117	9.22404	16111.5	Part of operon	Part of operon	TU_109122-122489_F	110486	110911	F	rplK	50S ribosomal protein L11	J	03010	NA	7.52343
BC0118	3.62068	4808.54	Part of operon	Part of operon	TU_109122-122489_F	111088	111780	F	rplA	50S ribosomal protein L1	J	03010	NA	3.65714
BC0119	3.09318	16635.3	Part of operon	Part of operon	TU_109122-122489_F	112014	112514	F	rplJ	50S ribosomal protein L10	J	03010	NA	2.94082
BC0120	5.42259	10710	Part of operon	Part of operon	TU_109122-122489_F	112582	112941	F	rplL	50S ribosomal protein L7/L12	J	03010	NA	2.78156
BC0121	3.73608	448.864	Part of operon	Part of operon	TU_109122-122489_F	113018	113617	F	-	16S rRNA m(2)G 1207 methyltransferase	J	-	NA	4.54874
BC0122	3.30596	4595.68	Part of operon	Part of operon	TU_109122-122489_F	113908	117441	F	rpoB	DNA-directed RNA polymerase subunit beta	K	00230	NA	4.75856
BC0123	6.39373	2601.08	Part of operon	Part of operon	TU_109122-122489_F	117479	121090	F	-	DNA-directed RNA polymerase subunit beta'	K	00230	NA	4.91659
BC0124	3.06912	9873.83	Part of operon	Part of operon	TU_109122-122489_F	121189	121452	F	-	hypothetical protein	J	03010	NA	2.99562
BC0125	10.5098	12276.8	Part of operon	Part of operon	TU_109122-122489_F	121567	121989	F	rpsL	30S ribosomal protein S12	J	03010	NA	5.81932
BC0126	8.20987	12944	Part of operon	NA	TU_109122-122489_F	122019	122489	F	-	30S ribosomal protein S7	J	03010	NA	5.33392
BC0127	3.53086	23910.6	NA	NA	TU_122493-122705_R	122705	122493	R	-	similar to hypothetical protein	Not in list	-	NA	5.11238
BC0128	7.18748	8894.67	NA	Part of operon	TU_122698-145545_F	122698	124776	F	-	elongation factor G	J	-	NA	6.58383
BC0129	NA	10981.6	Part of operon	Part of operon	TU_122698-145545_F	124894	126081	F	tuf	elongation factor Tu	J	-	NA	NA
BC0130	2.41196	30701.7	Part of operon	Part of operon	TU_122698-145545_F	126480	126788	F	rpsJ	30S ribosomal protein S10	J	03010	NA	3.54189
BC0131	NA*	21027.3	Part of operon	Part of operon	TU_122698-145545_F	126823	127455	F	rplC	50S ribosomal protein L3	J	03010	NA	3.57447
BC0132	NA	16324.9	Part of operon	Part of operon	TU_122698-145545_F	127481	128104	F	rplD	50S ribosomal protein L4	J	03010	NA	4.32121
BC0133	3.00568	32482.5	Part of operon	Part of operon	TU_122698-145545_F	128104	128394	F	rplW	50S ribosomal protein L23	J	03010	NA	4.10162
BC0134	4.43757	31095.3	Part of operon	Part of operon	TU_122698-145545_F	128423	129253	F	rplB	50S ribosomal protein L2	J	03010	NA	4.88206
BC0135	4.69174	43916.7	Part of operon	Part of operon	TU_122698-145545_F	129314	129592	F	-	SSU ribosomal protein S19P	J	03010	NA	6.90214
BC0136	4.28666	31135.7	Part of operon	Part of operon	TU_122698-145545_F	129592	129951	F	rplV	50S ribosomal protein L22	J	03010	NA	7.45868
BC0137	NA	14364.1	Part of operon	Part of operon	TU_122698-145545_F	129955	130614	F	rpsC	30S ribosomal protein S3	J	03010	NA	10.0611
BC0138	5.497	17399.4	Part of operon	Part of operon	TU_122698-145545_F	130616	131050	F	rplP	50S ribosomal protein L16	J	03010	NA	9.95663
BC0139	6.32926	21074.9	Part of operon	Part of operon	TU_122698-145545_F	131050	131241	F	-	50S ribosomal protein L29P	J	03010	NA	6.29356
BC0140	8.95683	21183.9	Part of operon	Part of operon	TU_122698-145545_F	131262	131525	F	rpsQ	30S ribosomal protein S17	J	03010	NA	NA
BC0141	6.52149	18598.9	Part of operon	Part of operon	TU_122698-145545_F	131569	131937	F	rplN	50S ribosomal protein L14	J	03010	NA	5.81296
BC0142	15	11691.6	Part of operon	Part of operon	TU_122698-145545_F	131976	132287	F	rplX	50S ribosomal protein L24	J	03010	NA	NA
BC0143	1.29661	25443.5	Part of operon	Part of operon	TU_122698-145545_F	132314	132853	F	rplE	50S ribosomal protein L5	J	03010	NA	NA
BC0144	NA	19055.8	Part of operon	Part of operon	TU_122698-145545_F	132887	133072	F	rpsN	30S ribosomal protein S14	J	03010	NA	NA
BC0145	NA	10996.8	Part of operon	Part of operon	TU_122698-145545_F	133102	133500	F	rpsH	30S ribosomal protein S8	J	03010	NA	6.12812
BC0146	NA	13023	Part of operon	Part of operon	TU_122698-145545_F	133533	134072	F	rplF	50S ribosomal protein L6	J	03010	NA	5.83391
BC0147	NA	17921.9	Part of operon	Part of operon	TU_122698-145545_F	134104	134466	F	rplR	50S ribosomal protein L18	J	03010	NA	9.18788
BC0148	NA	21697.6	Part of operon	Part of operon	TU_122698-145545_F	134485	134988	F	rpsE	30S ribosomal protein S5	J	03010	NA	NA
BC0149	NA	10859	Part of operon	Part of operon	TU_122698-145545_F	135002	135184	F	rpmD	50S ribosomal protein L30	J	03010	NA	NA
BC0150	6.03739	12544.7	Part of operon	Part of operon	TU_122698-145545_F	135218	135658	F	rplO	50S ribosomal protein L15	J	03010	NA	7.41346
BC0151	11.2725	14779.8	Part of operon	Part of operon	TU_122698-145545_F	135658	136960	F	-	similar to Protein translocase subunit SecY	Not in list	-	NA	8.19109
BC0152	12.9448	8396.68	Part of operon	Part of operon	TU_122698-145545_F	137017	137667	F	adk	adenylate kinase	F	00230	NA	6.11808
BC0153	9.60115	20712.2	Part of operon	Part of operon	TU_122698-145545_F	137667	138413	F	-	methionine aminopeptidase	J	-	NA	NA
BC0154	NA	13052.3	Part of operon	Part of operon	TU_122698-145545_F	138482	138700	F	infA	translation initiation factor IF-1	J	-	NA	7.91032
BC0155	NA	16381.3	Part of operon	Part of operon	TU_122698-145545_F	138736	138849	F	rpmJ	50S ribosomal protein L36	J	03010	NA	NA
BC0156	NA	13709.9	Part of operon	Part of operon	TU_122698-145545_F	138871	139236	F	rpsM	30S ribosomal protein S13	J	03010	NA	NA
BC0157	NA	11577.1	Part of operon	Part of operon	TU_122698-145545_F	139261	139650	F	-	30S ribosomal protein S11	J	03010	NA	NA
BC0158	NA	13804.8	Part of operon	Part of operon	TU_122698-145545_F	139831	140775	F	-	DNA-directed RNA polymerase subunit alpha	K	00230	NA	NA
BC0159	NA	8926.91	Part of operon	Part of operon	TU_122698-145545_F	140811	141173	F	rplQ	50S ribosomal protein L17	J	03010	NA	NA
BC0160	3.63894	322.029	Part of operon	Part of operon	TU_122698-145545_F	141277	142119	F	cbiO	cobalt transporter ATP-binding subunit	P	02010	NA	NA
BC0161	NA	279.442	Part of operon	Part of operon	TU_122698-145545_F	142095	142976	F	cbiO	cobalt transporter ATP-binding subunit	P	02010	NA	NA
BC0162	NA	187.459	Part of operon	Part of operon	TU_122698-145545_F	142964	143758	F	-	cobalt transport protein cbiQ	P	02010	NA	NA
BC0163	2.71699	190.214	Part of operon	Part of operon	TU_122698-145545_F	143758	144516	F	truA	tRNA pseudouridine synthase A	J	-	NA	NA
BC0164	3.71075	13182.7	Part of operon	Part of operon	TU_122698-145545_F	144669	145106	F	rplM	50S ribosomal protein L13	J	03010	NA	3.89465
BC0165	NA	2583.87	Part of operon	145545	TU_122698-145545_F	145128	145520	F	rpsI	30S ribosomal protein S9	J	03010	NA	5.10694
BC0166	NA	NA	NA	NA	NA	145683	146111	F	-	hypothetical protein	-	-	NA	NA
BC0167	NA	NA	146125	146448	TU_146125-146448_F	146178	146891	F	-	spore-specific N-acetylmuramoyl-L-alanine amidase	M	-	NA	NA
BC0168	1.65248	237.856	146966	148250	TU_146966-148250_F	147036	148103	F	-	Mrp protein	D	-	NA	NA
BC0169	NA	NA	NA	NA	NA	148892	148275	R	-	spore germination protein GerD	-	-	NA	NA
BC0170	NA	NA	149348	149421	TU_149348-149421_F	149032	149643	F	-	KINB signaling pathway activation protein	-	-	NA	NA
BC0171	NA	NA	NA	NA	NA	150525	149761	R	-	chitooligosaccharide deacetylase	G	-	NA	NA
BC0172	NA	NA	NA	NA	NA	150696	150914	F	-	hypothetical protein	-	-	NA	NA
BC0173	NA	NA	150966	151503	TU_150966-151503_F	151136	152691	F	-	16S ribosomal RNA	-	-	NA	NA
BC0174	NA	NA	155419	Part of operon	TU_155419-156810_F	152835	155759	F	-	23S ribosomal RNA	-	03010	NA	NA
BC0175	NA	378.06	Part of operon	Part of operon	TU_155419-156810_F	155973	156047	F	-	Asn tRNA	-	-	NA	NA
BC0176	NA	384.074	Part of operon	Part of operon	TU_155419-156810_F	156052	156124	F	-	Thr tRNA	-	-	NA	NA
BC0177	NA	223.051	Part of operon	Part of operon	TU_155419-156810_F	156149	156223	F	-	Glu tRNA	-	-	NA	NA
BC0178	1.23493	530.003	Part of operon	Part of operon	TU_155419-156810_F	156229	156304	F	-	Val tRNA	-	-	NA	NA
BC0179	1.23623	488.655	Part of operon	Part of operon	TU_155419-156810_F	156322	156405	F	-	Tyr tRNA	-	-	NA	NA
BC0180	NA	59.4665	Part of operon	Part of operon	TU_155419-156810_F	156471	156545	F	-	Gln tRNA	-	-	NA	NA
BC0181	NA	64.019	Part of operon	Part of operon	TU_155419-156810_F	156551	156626	F	-	Lys tRNA	-	-	NA	NA
BC0182	NA	180.202	Part of operon	Part of operon	TU_155419-156810_F	156632	156703	F	-	Gly tRNA	-	-	NA	NA
BC0183	NA	172.179	Part of operon	156810	TU_155419-156810_F	156714	156786	F	-	Ala tRNA	-	-	NA	NA
BC0184	NA	NA	156887	157690	TU_156887-157690_F	156904	158049	F	-	glycerate kinase	G	00260	NA	NA
BC0185	NA	NA	158183	158999	TU_158183-158999_F	158260	159153	F	-	arginase	E	00330	NA	NA
BC0186	1.46202	150.464	159311	Part of operon	TU_159311-163068_F	159402	160223	F	-	hypothetical protein	S	-	NA	NA
BC0187	1.56858	304.165	Part of operon	Part of operon	TU_159311-163068_F	160216	161697	F	-	hypothetical protein	S	-	NA	NA
BC0188	1.70388	1002.98	Part of operon	163068	TU_159311-163068_F	161690	163036	F	-	phosphoglucosamine mutase	G	00520	NA	NA
BC0189	2.20583	1330.02	163120	Part of operon	TU_163120-165398_F	163304	163510	F	-	hypothetical protein	-	-	NA	NA
BC0190	1.27592	1381.85	Part of operon	165398	TU_163120-165398_F	163523	165325	F	-	glucosamine--fructose-6-phosphate aminotransferase	M	00250	NA	0.930979
BC0191	NA	NA	166639	165414	TU_165414-166639_R	166550	165423	R	-	hypothetical protein	-	-	NA	NA
BC0192	NA	NA	NA	NA	NA	167152	169119	F	-	acylamino-acid-releasing protein	E	-	NA	NA
BC0193	3.85421	208.752	169161	NA	TU_169161-169793_F	169227	169793	F	-	hypothetical protein	-	-	NA	NA
BC0194	NA	NA	More than one TU	More than one TU	TU_169866-169966_R,TU_170099-170393_R	170372	169866	R	-	hypothetical protein	-	-	NA	NA
BC0195	NA	NA	170949	171568	TU_170949-171568_F	170738	171541	F	fabG	3-ketoacyl-(acyl-carrier-protein) reductase	IQR	00061	NA	NA
BC0196	NA	NA	NA	NA	NA	172249	171581	R	-	ABC transporter permease protein	P	02010	NA	NA
BC0197	NA	NA	NA	NA	NA	173264	172224	R	-	ABC transporter ATP-binding protein	P	02010	NA	NA
BC0198	NA	NA	NA	NA	NA	174089	173277	R	-	ABC transporter substrate-binding protein	P	02010	NA	NA
BC0199	NA	NA	NA	175261	TU_175261-175278_R	175278	174370	R	-	quinone oxidoreductase	CR	-	NA	NA
BC0200	NA	116.812	NA	Part of operon	TU_175436-180015_F	175436	176200	F	-	hypothetical protein	-	-	NA	NA
BC0201	NA	NA	Part of operon	Part of operon	TU_175436-180015_F	176288	177703	F	-	L-gulonolactone oxidase	C	-	NA	NA
BC0202	4.15179	21.2966	Part of operon	Part of operon	TU_175436-180015_F	177739	178233	F	-	multidrug resistance protein B	GEPR	-	NA	NA
BC0203	3.80875	65.7654	Part of operon	180015	TU_175436-180015_F	178303	180030	F	-	hypothetical protein	-	-	NA	NA
BC0204	2.6665	53.8012	180093	181425	TU_180093-181425_F	180157	181407	F	-	bicyclomycin resistance protein	GEPR	-	NA	NA
BC0205	NA	NA	More than one TU	More than one TU	TU_182113-182594_F,TU_182602-182664_F	182161	182664	F	-	hypothetical protein	M	-	NA	NA
BC0206	NA	NA	182905	NA	TU_182681-182905_R	182896	182681	R	-	hypothetical protein	-	-	NA	NA
BC0207	NA	NA	NA	NA	NA	183306	184223	F	-	oligopeptide transport system permease protein oppB	EP	02010	NA	NA
BC0208	NA	NA	NA	NA	NA	184240	185244	F	-	oligopeptide transport system permease protein oppC	EP	02010	NA	NA
BC0209	NA	NA	NA	NA	NA	185201	186211	F	-	oligopeptide transport ATP-binding protein oppD	EP	02010	NA	NA
BC0210	NA	NA	NA	NA	NA	186208	186981	F	-	oligopeptide transport ATP-binding protein oppF	E	02010	NA	NA
BC0211	NA	NA	NA	NA	NA	187022	188605	F	-	oligopeptide-binding protein oppA	E	02010	NA	NA
BC0212	NA	NA	NA	NA	NA	189089	188622	R	-	hypothetical protein	-	-	NA	NA
BC0213	NA	NA	NA	NA	NA	189263	190162	F	-	AraC family transcriptional regulator	K	-	NA	NA
BC0214	NA	NA	NA	NA	NA	190290	190646	F	-	hypothetical protein	S	-	NA	NA
BC0215	NA	NA	191730	190665	TU_190665-191730_R	192331	190691	R	-	oligopeptide-binding protein oppA	E	02010	NA	NA
BC0216	NA	NA	194675	193882	TU_193882-194675_R	194385	192745	R	-	oligopeptide-binding protein oppA	E	02010	NA	NA
BC0217	4.645	81.2144	Part of operon	194757	TU_194757-196570_R	195608	194775	R	-	2,5-diketo-D-gluconic acid reductase	R	00051	NA	NA
BC0218	2.6449	86.8972	196570	Part of operon	TU_194757-196570_R	196413	195610	R	-	pyrroline-5-carboxylate reductase	E	00330	NA	NA
BC0219	1.08585	258.735	197700	196688	TU_196688-197700_R	197550	196699	R	-	glucose uptake protein	G	-	NA	NA
BC0220	NA	NA	NA	NA	NA	198525	197851	R	-	molybdenum ABC transporter permease	P	02010	NA	NA
BC0221	NA	NA	NA	NA	NA	199337	198531	R	-	molybdate-binding protein	P	02010	NA	NA
BC0222	NA	NA	NA	NA	NA	199471	200418	F	-	periplasmic molybdate-binding protein	P	-	NA	NA
BC0223	NA	NA	NA	NA	NA	200716	201006	F	-	hypothetical protein	-	-	NA	NA
BC0224	NA	NA	NA	NA	NA	201859	200993	R	-	LysR family transcriptional regulator	K	-	NA	NA
BC0225	NA	NA	202110	202224	TU_202110-202224_F	201987	202955	F	-	drug/metabolite exporter family protein	GER	-	NA	NA
BC0226	NA	NA	NA	NA	NA	202977	203117	F	-	hypothetical protein	-	-	NA	NA
BC0227	NA	NA	NA	NA	NA	203200	203442	F	-	hypothetical protein	-	-	NA	NA
BC0228	1.04069	83.1914	203586	204233	TU_203586-204233_F	203611	204216	F	-	1-acyl-sn-glycerol-3-phosphate acyltransferase	I	00561	NA	NA
BC0229	NA	NA	NA	NA	NA	204362	204553	F	-	hypothetical protein	-	-	NA	NA
BC0230	NA	NA	NA	NA	NA	204690	205667	F	-	LacI family transcription regulator	K	-	NA	NA
BC0231	NA	NA	NA	NA	NA	205829	206158	F	-	hypothetical protein	-	-	NA	NA
BC0232	2.46286	36.331	206264	207130	TU_206264-207130_F	206277	207113	F	-	hypothetical protein	S	-	NA	NA
BC0233	NA	NA	NA	NA	NA	207252	207608	F	-	hypothetical protein	S	-	NA	NA
BC0234	NA	NA	NA	NA	NA	208346	209110	F	-	Sec-independent secretion TatD	L	-	NA	NA
BC0235	2.12765	32.9278	210890	209243	TU_209243-210890_R	210876	209227	R	-	hypothetical protein	S	-	NA	NA
BC0236	NA	NA	211056	211662	TU_211056-211662_F	211116	211649	F	-	invasion protein IagB domain protein	M	-	NA	NA
BC0237	NA	NA	NA	NA	NA	212447	211686	R	-	galactose-1-phosphate uridylyltransferase	C	-	NA	NA
BC0238	NA	NA	NA	NA	NA	213132	213266	F	-	hypothetical protein	-	-	NA	NA
BC0239	NA	NA	NA	NA	NA	213392	215272	F	-	ABC transporter ATP-binding protein uup	R	-	NA	NA
BC0240	NA	NA	NA	NA	NA	215859	215662	R	-	hypothetical protein	-	-	NA	NA
BC0241	NA	NA	NA	NA	NA	216229	217956	F	-	oligopeptide-binding protein oppA	E	02010	NA	NA
BC0242	NA	NA	NA	NA	NA	218084	219016	F	-	oligopeptide transport system permease protein oppB	EP	02010	NA	NA
BC0243	NA	NA	NA	NA	NA	219029	219949	F	-	oligopeptide transport system permease protein oppC	EP	02010	NA	NA
BC0244	NA	NA	220779	Part of operon	TU_220779-221902_F	219960	220940	F	-	oligopeptide transport ATP-binding protein oppD	EP	02010	NA	NA
BC0245	NA	NA	Part of operon	NA	TU_220779-221902_F	220937	221902	F	-	oligopeptide transport ATP-binding protein oppF	E	02010	NA	NA
BC0246	3.25507	67.3434	222816	NA	TU_221937-222816_R	222809	221937	R	-	HAD superfamily hydrolase	R	-	NA	NA
BC0247	NA	NA	NA	NA	NA	223251	223358	F	-	hypothetical protein	-	-	NA	NA
BC0248	NA	NA	NA	NA	NA	223393	223509	F	-	hypothetical protein	-	-	NA	NA
BC0249	NA	NA	NA	NA	NA	223544	223660	F	-	hypothetical protein	-	-	NA	NA
BC0250	NA	NA	NA	NA	NA	223695	223811	F	-	hypothetical protein	-	-	NA	NA
BC0251	NA	NA	NA	NA	NA	223846	223965	F	-	hypothetical protein	-	-	NA	NA
BC0252	NA	NA	NA	NA	NA	224359	225477	F	-	4-hydroxyphenylpyruvate dioxygenase	ER	00130	NA	NA
BC0253	NA	NA	NA	NA	NA	225544	226500	F	-	fumarylacetoacetase	Q	-	NA	NA
BC0254	NA	NA	226635	227363	TU_226635-227363_F	226466	227638	F	-	homogentisate 1,2-dioxygenase	Q	00350	NA	NA
BC0255	NA	NA	NA	NA	NA	227870	229285	F	-	amino acid permease	E	-	NA	NA
BC0256	NA	NA	229385	Part of operon	TU_229385-235348_F	229424	230665	F	-	multidrug resistance protein B	GEPR	-	NA	NA
BC0257	1.6879	244.778	Part of operon	Part of operon	TU_229385-235348_F	230894	231979	F	ddl	D-alanyl-alanine synthetase A	M	00473	NA	NA
BC0258	2.40731	90.196	Part of operon	Part of operon	TU_229385-235348_F	232054	233418	F	-	UDP-N-acetylmuramoylalanyl-D-glutamyl-2,6-diaminopimelate--D-alanyl-D- alanyl ligase	M	00300	NA	NA
BC0259	1.58911	1312.81	Part of operon	235348	TU_229385-235348_F	233782	235326	F	-	ATP-dependent RNA helicase	LKJ	03018	1.23345	0.985608
BC0260	NA	NA	NA	NA	NA	235422	236384	F	uvsE	putative UV damage endonuclease	L	-	NA	NA
BC0261	NA	NA	NA	NA	NA	236949	236377	R	-	hypothetical protein	R	-	NA	NA
BC0262	2.31634	27.0302	237025	Part of operon	TU_237025-239691_F	237043	237402	F	acpS	4'-phosphopantetheinyl transferase	I	00770	NA	NA
BC0263	3.86636	27.11	Part of operon	239691	TU_237025-239691_F	237493	238509	F	-	hypothetical protein	M	-	NA	NA
BC0264	NA	NA	More than one TU	More than one TU	TU_239704-242988_F,TU_237025-239691_F	238627	239796	F	-	alanine racemase	M	00473	NA	NA
BC0265	3.79162	1505.72	239704	Part of operon	TU_239704-242988_F	240105	240392	F	-	putative cytoplasmic protein	K	-	NA	5.49509
BC0266	4.37773	636.526	Part of operon	Part of operon	TU_239704-242988_F	240397	240747	F	-	PEMK-like protein	T	-	NA	3.65816
BC0267	5.28623	48.468	Part of operon	242988	TU_239704-242988_F	240809	242983	F	-	transcription accessory protein	K	-	NA	NA
BC0268	NA	NA	NA	NA	NA	243353	243811	F	-	hypothetical protein	S	-	NA	NA
BC0269	NA	75.6847	243860	Part of operon	TU_243860-244302_F	243925	243999	F	-	Asn tRNA	-	-	NA	NA
BC0270	NA	175.697	Part of operon	Part of operon	TU_243860-244302_F	244004	244093	F	-	Ser tRNA	-	-	NA	NA
BC0271	NA	59.4665	Part of operon	Part of operon	TU_243860-244302_F	244102	244176	F	-	Glu tRNA	-	-	NA	NA
BC0272	NA	48.0143	Part of operon	Part of operon	TU_243860-244302_F	244181	244256	F	-	Val tRNA	-	-	NA	NA
BC0273	1.70327	21.0625	Part of operon	244302	TU_243860-244302_F	244282	244358	F	-	Met tRNA	-	-	NA	NA
BC0274	NA	NA	NA	NA	NA	244362	244437	F	-	Asp tRNA	-	-	NA	NA
BC0275	NA	NA	NA	NA	NA	244525	244599	F	-	Gln tRNA	-	-	NA	NA
BC0276	NA	255.491	244628	Part of operon	TU_244628-253200_F	244605	244677	F	-	Lys tRNA	-	-	NA	NA
BC0277	NA	363.022	Part of operon	Part of operon	TU_244628-253200_F	244694	244779	F	-	Leu tRNA	-	-	NA	NA
BC0278	NA	68.4532	Part of operon	Part of operon	TU_244628-253200_F	244873	244949	F	-	Arg tRNA	-	-	NA	NA
BC0279	NA	250.32	Part of operon	Part of operon	TU_244628-253200_F	244954	245030	F	-	Pro tRNA	-	-	NA	NA
BC0280	NA	357.499	Part of operon	Part of operon	TU_244628-253200_F	245032	245102	F	-	Gly tRNA	-	-	NA	NA
BC0281	NA	4918.41	Part of operon	Part of operon	TU_244628-253200_F	245177	246732	F	-	16S ribosomal RNA	-	-	NA	NA
BC0282	NA	1848	Part of operon	Part of operon	TU_244628-253200_F	246875	249799	F	-	23S ribosomal RNA	-	03010	NA	NA
BC0283	NA	162.792	Part of operon	Part of operon	TU_244628-253200_F	249846	249964	F	-	5S ribosomal RNA	-	03010	NA	NA
BC0284	NA	177.31	Part of operon	Part of operon	TU_244628-253200_F	249974	250050	F	-	Met tRNA	-	-	NA	NA
BC0285	NA	NA	Part of operon	Part of operon	TU_244628-253200_F	250054	250129	F	-	Asp tRNA	-	-	NA	NA
BC0286	4.8182	44.4801	Part of operon	Part of operon	TU_244628-253200_F	250304	250777	F	-	ATP/GTP hydrolase	R	-	NA	NA
BC0287	3.34536	59.6997	Part of operon	Part of operon	TU_244628-253200_F	250758	251450	F	-	glycoprotease family protein	O	-	NA	NA
BC0288	3.94939	76.8013	Part of operon	Part of operon	TU_244628-253200_F	251485	251907	F	-	ribosomal-protein-alanine acetyltransferase	R	-	NA	NA
BC0289	3.40036	109.575	Part of operon	253200	TU_244628-253200_F	251907	252923	F	-	putative DNA-binding/iron metalloprotein/AP endonuclease	O	-	NA	NA
BC0290	2.62554	31.8496	NA	253393	TU_253393-255338_R	255338	253404	R	-	ABC transporter ATP-binding protein uup	R	-	NA	NA
BC0291	3.19061	139.205	NA	NA	TU_255517-256146_F	255517	256146	F	-	redox-sensing transcriptional repressor Rex	R	-	NA	NA
BC0292	NA	54.12	Part of operon	NA	TU_256176-257196_R	256367	256176	R	-	hypothetical protein	-	-	NA	NA
BC0293	2.51352	73.5223	257196	Part of operon	TU_256176-257196_R	257113	256364	R	-	CAAX amino protease	R	-	NA	NA
BC0294	NA	929.419	257206	Part of operon	TU_257206-259512_F	257503	257787	F	groES	co-chaperonin GroES	O	-	NA	NA
BC0295	7.54484	1241.62	Part of operon	259512	TU_257206-259512_F	257826	259460	F	groEL	chaperonin GroEL	O	03018	NA	15
BC0296	2.59915	627.552	259602	261456	TU_259602-261456_F	259858	261405	F	guaA	GMP synthase	FF	00230	NA	NA
BC0297	1.65093	27.2137	261471	263145	TU_261471-263145_F	261790	263115	F	-	guanine-hypoxanthine permease	R	-	NA	NA
BC0298	NA	NA	NA	NA	NA	263260	263961	F	-	two-component response regulator	TK	-	NA	NA
BC0299	NA	NA	NA	NA	NA	263945	265450	F	-	two component system histidine kinase	T	-	NA	NA
BC0300	NA	NA	NA	NA	NA	265742	267297	F	-	16S ribosomal RNA	-	-	NA	NA
BC0301	NA	NA	NA	NA	NA	267441	270365	F	-	23S ribosomal RNA	-	03010	NA	NA
BC0302	NA	NA	NA	NA	NA	270412	270530	F	-	5S ribosomal RNA	-	03010	NA	NA
BC0303	0.759949	21.1174	More than one TU	More than one TU	TU_270945-271375_F,TU_271391-271754_F	270798	271757	F	-	Alpha/beta hydrolase	R	-	NA	NA
BC0304	NA	NA	271942	272685	TU_271942-272685_F	271958	272689	F	-	FrnE protein	Q	-	NA	NA
BC0305	NA	NA	NA	NA	NA	273015	274570	F	-	16S ribosomal RNA	-	-	NA	NA
BC0306	NA	NA	NA	NA	NA	274714	277638	F	-	23S ribosomal RNA	-	03010	NA	NA
BC0307	NA	NA	NA	NA	NA	277685	277803	F	-	5S ribosomal RNA	-	03010	NA	NA
BC0308	NA	NA	NA	NA	NA	278891	277815	R	-	glycosyltransferase	F	-	NA	NA
BC0309	NA	NA	NA	NA	NA	279988	279116	R	-	methyltransferase	QR	-	NA	NA
BC0310	NA	NA	NA	NA	NA	280738	280016	R	-	methyltransferase	QR	-	NA	NA
BC0311	NA	NA	NA	NA	NA	281751	280957	R	-	hypothetical protein	-	-	NA	NA
BC0312	NA	NA	NA	NA	NA	282045	282989	F	-	UDP-glucose 4-epimerase	MG	00052	NA	NA
BC0313	NA	NA	NA	NA	NA	283804	283028	R	-	methyltransferase	QR	-	NA	NA
BC0314	NA	NA	NA	NA	NA	285803	283872	R	-	glycosyltransferase	MM	-	NA	NA
BC0315	NA	NA	286143	286707	TU_286143-286707_F	286312	287867	F	-	16S ribosomal RNA	-	-	NA	NA
BC0316	NA	NA	NA	NA	NA	288011	290935	F	-	23S ribosomal RNA	-	03010	NA	NA
BC0317	NA	NA	NA	NA	NA	290981	291099	F	-	5S ribosomal RNA	-	03010	NA	NA
BC0318	NA	NA	NA	NA	NA	291308	292228	F	-	drug/metabolite exporter family protein	GER	-	NA	NA
BC0319	NA	NA	NA	NA	NA	293106	292315	R	-	hypothetical protein	-	-	NA	NA
BC0320	NA	NA	293251	293786	TU_293251-293786_F	293419	294974	F	-	16S ribosomal RNA	-	-	NA	NA
BC0321	NA	NA	NA	NA	NA	295118	298042	F	-	23S ribosomal RNA	-	03010	NA	NA
BC0322	NA	NA	NA	NA	NA	298088	298206	F	-	5S ribosomal RNA	-	03010	NA	NA
BC0323	2.74587	54.1337	298760	Part of operon	TU_298760-302031_F	298986	299471	F	-	phosphoribosylaminoimidazole carboxylase catalytic subunit	F	00230	NA	NA
BC0324	2.9076	107.234	Part of operon	Part of operon	TU_298760-302031_F	299468	300619	F	-	phosphoribosylaminoimidazole carboxylase ATPase subunit	F	00230	NA	NA
BC0325	2.71122	164.259	Part of operon	Part of operon	TU_298760-302031_F	300580	301923	F	-	adenylosuccinate lyase	F	00230	NA	NA
BC0326	NA	NA	Part of operon	302031	TU_298760-302031_F	302012	302731	F	-	phosphoribosylaminoimidazole-succinocarboxamide synthase	F	00230	NA	NA
BC0327	NA	NA	NA	NA	NA	302724	302978	F	-	phosphoribosylformylglycinamidine synthase subunit PurS	F	00230	NA	NA
BC0328	NA	NA	NA	NA	NA	302975	303658	F	-	phosphoribosylformylglycinamidine synthase I	F	00230	NA	NA
BC0329	NA	NA	305815	Part of operon	TU_305815-306260_F	303642	305861	F	-	phosphoribosylformylglycinamidine synthase II	F	00230	NA	NA
BC0330	NA	NA	Part of operon	306260	TU_305815-306260_F	305846	307261	F	-	amidophosphoribosyltransferase	F	00230	NA	NA
BC0331	NA	NA	NA	NA	NA	307367	308407	F	-	phosphoribosylaminoimidazole synthetase	F	00230	NA	NA
BC0332	NA	NA	NA	NA	NA	308404	308991	F	purN	phosphoribosylglycinamide formyltransferase	F	00230	NA	NA
BC0333	NA	NA	310032	Part of operon	TU_310032-312239_F	309016	310551	F	purH	bifunctional phosphoribosylaminoimidazolecarboxamide formyltransferase/IMP cyclohydrolase	F	00230	NA	NA
BC0334	3.95697	23.9065	Part of operon	312239	TU_310032-312239_F	310974	312245	F	-	phosphoribosylamine--glycine ligase	F	00230	NA	NA
BC0335	NA	72.2697	Part of operon	312273	TU_312273-313315_R	312446	312282	R	-	hypothetical protein	S	-	NA	NA
BC0336	4.06849	111.534	313315	Part of operon	TU_312273-313315_R	313307	312462	R	-	somatin-like protein	O	-	NA	NA
BC0337	NA	NA	NA	NA	NA	313904	313527	R	-	hypothetical protein	-	-	NA	NA
BC0338	NA	NA	314087	Part of operon	TU_314087-321007_F	314021	314176	F	-	hypothetical protein	-	-	NA	NA
BC0339	1.57181	90.6131	Part of operon	Part of operon	TU_314087-321007_F	314242	314931	F	-	geranylgeranylglyceryl phosphate synthase-like protein	R	-	NA	NA
BC0340	1.72361	167.738	Part of operon	Part of operon	TU_314087-321007_F	314932	317193	F	-	DNA helicase II	L	03420	NA	NA
BC0341	1.68549	215.778	Part of operon	Part of operon	TU_314087-321007_F	317208	319217	F	ligA	NAD-dependent DNA ligase LigA	L	03030	NA	NA
BC0342	2.11898	133.789	Part of operon	Part of operon	TU_314087-321007_F	319234	320430	F	-	sex pheromone staph-cAM373 precursor	R	-	NA	NA
BC0343	NA	NA	Part of operon	321007	TU_314087-321007_F	320527	321297	F	-	hypothetical protein	R	-	NA	NA
BC0344	5.62422	88.3177	321422	323110	TU_321422-323110_F	321452	322999	F	-	1-pyrroline-5-carboxylate dehydrogenase	C	00250	NA	NA
BC0345	NA	NA	NA	NA	NA	323815	323270	R	-	isochorismatase	Q	-	NA	NA
BC0346	NA	NA	NA	NA	NA	324288	325307	F	-	ABC transporter ATP-binding protein	P	02010	NA	NA
BC0347	NA	NA	NA	NA	NA	325297	325962	F	-	ABC transporter permease protein	P	02010	NA	NA
BC0348	NA	NA	NA	NA	NA	325984	326835	F	-	ABC transporter substrate-binding protein	P	02010	NA	NA
BC0349	NA	NA	NA	NA	NA	327205	327441	F	-	hypothetical protein	S	-	NA	NA
BC0350	NA	540.895	327543	Part of operon	TU_327543-332228_F	327583	327873	F	gatC	aspartyl/glutamyl-tRNA amidotransferase subunit C	J	00970	NA	NA
BC0351	4.66243	598.783	Part of operon	Part of operon	TU_327543-332228_F	327889	329346	F	gatA	aspartyl/glutamyl-tRNA amidotransferase subunit A	J	00970	NA	NA
BC0352	3.8966	446.929	Part of operon	Part of operon	TU_327543-332228_F	329361	330788	F	gatB	aspartyl/glutamyl-tRNA amidotransferase subunit B	J	00970	NA	NA
BC0353	1.18044	80.0918	Part of operon	332228	TU_327543-332228_F	331346	332251	F	-	putative lipid kinase	IR	-	NA	NA
BC0354	NA	NA	NA	NA	NA	332392	333135	F	-	phosphoglycolate phosphatase	R	00630	NA	NA
BC0355	NA	NA	NA	NA	NA	333215	334654	F	-	4-aminobutyrate aminotransferase	E	00250	NA	NA
BC0356	NA	NA	NA	NA	NA	334770	336137	F	-	sigma-54-dependent transcriptional activator	KT	-	NA	NA
BC0357	NA	NA	NA	NA	NA	336130	337581	F	-	succinate-semialdehyde dehydrogenase [NADP+]	C	00250	NA	NA
BC0358	NA	NA	NA	NA	NA	337629	337952	F	-	quaternary ammonium compound-resistance protein	P	-	NA	NA
BC0359	NA	NA	338537	NA	TU_338537-338576_F	338085	338576	F	-	hypothetical protein	-	-	NA	NA
BC0360	6.0252	56.2993	Part of operon	NA	TU_338622-341431_R	339851	338622	R	-	aminopeptidase	E	-	NA	NA
BC0361	2.54891	35.9405	341431	Part of operon	TU_338622-341431_R	341050	339968	R	-	polysaccharide deacetylase	G	-	NA	NA
BC0362	1.54723	76.1657	341556	342302	TU_341556-342302_F	341588	342295	F	-	hypothetical protein	-	-	NA	NA
BC0363	1.63949	57.3151	343889	342330	TU_342330-343889_R	343543	342347	R	-	nucleoside permease nupC	F	-	NA	NA
BC0364	1.06296	282.74	343913	Part of operon	TU_343913-346796_F	343969	345345	F	-	tRNA (Uracil-5-) -methyltransferase	J	00340	NA	NA
BC0365	1.48791	135.437	Part of operon	346796	TU_343913-346796_F	345506	346495	F	-	nitrogen regulation protein NIFR3	J	-	NA	NA
BC0366	2.03231	58.316	347014	Part of operon	TU_347014-349619_F	347091	348119	F	-	hypothetical protein	-	-	NA	NA
BC0367	NA	NA	Part of operon	Part of operon	TU_347014-349619_F	348174	348728	F	-	hypothetical protein	-	-	NA	NA
BC0368	1.41033	120.421	Part of operon	349619	TU_347014-349619_F	349078	349596	F	-	putative cytoplasmic protein	S	-	NA	NA
BC0369	NA	NA	NA	NA	NA	349692	350399	F	-	Zinc metalloprotease	R	-	NA	NA
BC0370	1.72474	20.9717	351062	350577	TU_350577-351062_R	351314	350619	R	-	hypothetical protein	-	-	NA	NA
BC0371	NA	NA	352264	351347	TU_351347-352264_R	352438	351329	R	-	mandelate racemase/muconate lactonizing family protein	MR	-	NA	NA
BC0372	NA	NA	353311	NA	TU_353311-353803_F	352532	353803	F	-	hypothetical protein	-	-	NA	NA
BC0373	NA	NA	354628	NA	TU_353792-354628_R	355213	353792	R	-	Na+/H+ antiporter NnaC	C	-	NA	NA
BC0374	NA	NA	355630	356558	TU_355630-356558_F	355507	356622	F	-	amidohydrolase amhX	R	-	NA	NA
BC0375	NA	NA	356848	NA	TU_356848-357462_F	356857	357462	F	-	methyltransferase	QR	-	NA	NA
BC0376	5.47383	1900.43	Part of operon	NA	TU_357497-359693_R	359023	357497	R	-	Alkyl hydroperoxide reductase subunit F	O	-	NA	10.6207
BC0377	3.80973	1476.7	359693	Part of operon	TU_357497-359693_R	359601	359038	R	-	Alkyl hydroperoxide reductase C22	O	-	NA	NA
BC0378	NA	NA	360903	361527	TU_360903-361527_F	360193	361422	F	-	5-methylribose kinase	R	00270	NA	NA
BC0379	NA	NA	More than one TU	More than one TU	TU_360903-361527_F,TU_361543-363195_F	361432	362478	F	mtnA	methylthioribose-1-phosphate isomerase	J	00270	NA	NA
BC0380	NA	NA	361543	363195	TU_361543-363195_F	362532	363173	F	-	L-fuculose phosphate aldolase	G	00051	NA	NA
BC0381	1.44701	135.151	Part of operon	363206	TU_363206-366228_R	364222	363215	R	-	ferrichrome transport system permease protein fhuG	P	02010	NA	NA
BC0382	1.33261	172.228	Part of operon	Part of operon	TU_363206-366228_R	365235	364219	R	-	ferrichrome transport system permease protein fhuB	P	02010	NA	NA
BC0383	1.63581	166.711	NA	Part of operon	TU_363206-366228_R	366228	365308	R	-	ferrichrome-binding protein	P	02010	NA	NA
BC0384	NA	NA	More than one TU	More than one TU	TU_366480-367633_F,TU_366271-366273_F	366271	366555	F	-	hypothetical protein	-	-	NA	NA
BC0385	3.76588	49.0406	366480	367633	TU_366480-367633_F	366562	367611	F	-	thioredoxin reductase	O	00240	NA	NA
BC0386	NA	49.1459	367640	NA	TU_367640-367851_F	367654	367851	F	-	hypothetical protein	-	-	NA	NA
BC0387	NA	31.8649	368214	NA	TU_367807-368214_R	368175	367807	R	-	hypothetical protein	-	-	NA	NA
BC0388	NA	NA	NA	NA	NA	368371	368601	F	-	hypothetical protein	-	-	NA	NA
BC0389	NA	NA	NA	NA	NA	368837	369352	F	-	spore coat protein B	-	-	NA	NA
BC0390	NA	NA	NA	NA	NA	369373	369822	F	-	spore coat protein B	-	-	NA	NA
BC0391	NA	NA	NA	NA	NA	369985	370653	F	-	hypothetical protein	-	-	NA	NA
BC0392	NA	NA	NA	NA	NA	370892	372157	F	-	hypothetical protein	-	-	NA	NA
BC0393	NA	NA	NA	NA	NA	372295	373521	F	-	sporulation kinase	T	-	NA	NA
BC0394	0.887159	27.4526	NA	NA	NA	373748	374131	F	-	hypothetical protein	-	-	NA	NA
BC0395	NA	NA	NA	NA	NA	374792	374160	R	-	metal-dependent hydrolase	R	-	NA	NA
BC0396	NA	NA	NA	NA	NA	375140	376249	F	-	hypothetical protein	-	-	NA	NA
BC0397	NA	NA	More than one TU	More than one TU	TU_376543-377143_F,TU_376323-376489_F	376361	377143	F	-	putative cytoplasmic protein	R	-	NA	NA
BC0398	NA	NA	377161	NA	TU_377157-377161_R	378467	377157	R	-	benzoate transport protein	GEPR	-	NA	NA
BC0399	NA	NA	NA	NA	NA	380128	378602	R	-	oxidoreductase	EC	-	NA	NA
BC0400	2.00898	884.09	380499	381830	TU_380499-381830_F	380710	381795	F	-	Fatty acid desaturase	I	-	NA	NA
BC0401	NA	NA	NA	NA	NA	382541	381849	R	-	cystine transport system permease protein	E	-	NA	NA
BC0402	NA	NA	NA	NA	NA	383442	382648	R	-	cystine-binding protein	ET	-	NA	NA
BC0403	NA	NA	NA	NA	NA	384287	383565	R	-	glutamine transport ATP-binding protein glnQ	E	-	NA	NA
BC0404	2.13942	76.4401	384475	385788	TU_384475-385788_F	384498	385790	F	-	methyl-accepting chemotaxis protein	NT	02020	NA	NA
BC0405	NA	NA	NA	NA	NA	385937	386386	F	-	arginine repressor ArgR	K	-	NA	NA
BC0406	NA	NA	NA	NA	NA	386655	387887	F	-	arginine deiminase	E	00330	NA	NA
BC0407	NA	NA	NA	NA	NA	387918	388916	F	-	ornithine carbamoyltransferase	E	00330	NA	NA
BC0408	NA	NA	NA	NA	NA	389016	390431	F	-	arginine/ornithine antiporter	E	-	NA	NA
BC0409	NA	NA	NA	NA	NA	390469	391431	F	-	carbamate kinase	E	00230	NA	NA
BC0410	NA	NA	NA	NA	NA	391651	392322	F	-	Crp family transcriptional regulator	T	-	NA	NA
BC0411	NA	NA	NA	NA	NA	392479	393162	F	-	hypothetical protein	-	-	NA	NA
BC0412	NA	NA	NA	NA	NA	394621	393287	R	-	FAD-dependent oxidase	C	-	NA	NA
BC0413	NA	NA	NA	NA	NA	394860	396530	F	-	exo-alpha-1,4-glucosidase	G	00052	NA	NA
BC0414	NA	NA	More than one TU	More than one TU	TU_397022-397211_F,TU_396723-397015_F	396736	398373	F	-	PTS system, glucose-specific IIBC component	GG	00010	NA	NA
BC0415	NA	NA	NA	NA	NA	398378	399169	F	-	exodeoxyribonuclease III	R	-	NA	NA
BC0416	2.10247	62.4756	399457	402322	TU_399457-402322_F	399475	402336	F	-	Phage infection protein	S	-	NA	NA
BC0417	1.46391	66.7899	404578	402380	TU_402380-404578_R	404565	402376	R	-	DNA topoisomerase III	LL	-	NA	NA
BC0418	NA	NA	NA	NA	NA	404911	404735	R	-	hypothetical protein	-	-	NA	NA
BC0419	NA	NA	NA	NA	NA	404960	405769	F	-	hydroxyethylthiazole kinase	H	00730	NA	NA
BC0420	NA	NA	406280	406356	TU_406280-406356_F	405776	406444	F	thiE	thiamine-phosphate pyrophosphorylase	H	00730	NA	NA
BC0421	3.28459	43.8162	407960	406544	TU_406544-407960_R	407873	406560	R	-	anaerobic C4-dicarboxylate transporter	R	-	NA	NA
BC0422	1.20394	276.969	408068	Part of operon	TU_408068-417299_F	408375	410117	F	-	methyl-accepting chemotaxis protein	NT	02020	NA	NA
BC0423	3.13796	42.8296	Part of operon	Part of operon	TU_408068-417299_F	410851	413832	F	-	peptide synthetase	QQ	-	NA	NA
BC0424	3.80731	100.299	Part of operon	Part of operon	TU_408068-417299_F	414088	414408	F	-	hypothetical protein	S	-	NA	NA
BC0425	2.56586	96.8472	Part of operon	Part of operon	TU_408068-417299_F	414386	415153	F	-	hydroxymethylpyrimidine transport system permease protein	P	02010	NA	NA
BC0426	3.87022	66.6	Part of operon	Part of operon	TU_408068-417299_F	415150	416148	F	-	hydroxymethylpyrimidine-binding protein	P	02010	NA	NA
BC0427	2.87538	64.0599	Part of operon	Part of operon	TU_408068-417299_F	416172	416894	F	-	hydroxymethylpyrimidine transport ATP-binding protein	P	02010	NA	NA
BC0428	NA	46.0743	Part of operon	417299	TU_408068-417299_F	416954	417085	F	-	ABC transporter ATP-binding protein uup	R	-	NA	NA
BC0429	NA	NA	NA	NA	NA	419553	417529	R	-	endochitinase	GR	00520	NA	NA
BC0430	NA	NA	NA	NA	NA	419925	420296	F	-	hypothetical protein	-	-	NA	NA
BC0431	1.13767	28.3174	NA	NA	NA	420307	420621	F	-	thioredoxin	OC	-	NA	NA
BC0432	NA	23.0746	NA	NA	NA	420635	420880	F	-	hypothetical protein	-	-	NA	NA
BC0433	NA	NA	NA	NA	NA	421230	421811	F	-	TetR family transcriptional regulator	K	-	NA	NA
BC0434	NA	NA	422649	422933	TU_422649-422933_F	421872	423110	F	-	macrolide-efflux protein	GEPR	-	NA	NA
BC0435	NA	NA	NA	NA	NA	423224	423418	F	-	PbsX family transcriptional regulator	K	-	NA	NA
BC0436	NA	62.6669	Part of operon	423483	TU_423483-426210_R	424771	423488	R	-	permease	R	-	NA	NA
BC0437	1.32788	63.0895	426210	Part of operon	TU_423483-426210_R	426193	424880	R	-	phosphoglyceromutase/phosphopentomutase	R	-	NA	NA
BC0438	NA	NA	NA	NA	NA	426330	426641	F	-	hypothetical protein	-	-	NA	NA
BC0439	2.98954	54.9699	426740	428440	TU_426740-428440_F	426989	428419	F	-	prolyl-tRNA synthetase	J	00970	NA	NA
BC0440	NA	NA	NA	NA	NA	429557	428535	R	-	surface protein	-	-	NA	NA
BC0441	NA	NA	430262	Part of operon	TU_430262-436518_F	429759	430637	F	-	glucokinase	KG	00010	NA	NA
BC0442	3.09243	378.394	Part of operon	Part of operon	TU_430262-436518_F	430766	431362	F	-	tellurium resistance protein terD	T	-	NA	NA
BC0443	2.77084	305.333	Part of operon	Part of operon	TU_430262-436518_F	431379	431969	F	-	tellurium resistance protein terD	T	-	NA	NA
BC0444	1.70647	161.768	Part of operon	Part of operon	TU_430262-436518_F	432055	432633	F	-	tellurium resistance protein terD	T	-	NA	NA
BC0445	5.74441	73.4136	Part of operon	Part of operon	TU_430262-436518_F	432706	433497	F	-	TerC-like protein	P	-	NA	NA
BC0446	3.82264	62.3918	Part of operon	Part of operon	TU_430262-436518_F	433607	435238	F	-	tellurium resistance protein	-	-	NA	NA
BC0447	NA*	54.8263	Part of operon	436518	TU_430262-436518_F	435257	436339	F	-	tellurite resistance protein	P	-	NA	NA
BC0448	NA	NA	437526	436631	TU_436631-437526_R	439194	436528	R	-	calcium-transporting ATPase	P	-	NA	NA
BC0449	NA	221.232	439621	439377	TU_439377-439621_R	439612	439388	R	-	hypothetical protein	S	-	NA	NA
BC0450	2.35172	194.449	439757	Part of operon	TU_439757-441869_F	439787	440251	F	-	protein tyrosine phosphatase	T	-	NA	NA
BC0451	3.17625	192.912	Part of operon	Part of operon	TU_439757-441869_F	440305	440820	F	-	hypothetical protein	-	-	NA	NA
BC0452	NA	75.7595	Part of operon	441869	TU_439757-441869_F	440827	441693	F	-	ribonuclease BN	S	-	NA	NA
BC0453	NA	NA	Part of operon	More than one TU	TU_443110-443555_R,TU_443561-443712_R	443806	441881	R	-	Zinc uptake P-type ATPase	P	-	NA	NA
BC0454	NA	NA	Part of operon	More than one TU	TU_444264-444342_F,TU_444770-444991_F,TU_445011-445854_F	444078	445028	F	-	drug/metabolite exporter family protein	GER	-	NA	NA
BC0455	NA	NA	445011	445854	TU_445011-445854_F	445149	445829	F	-	hypothetical protein	S	-	NA	NA
BC0456	NA	NA	NA	NA	NA	446007	446543	F	-	Signal peptidase I	U	03060	NA	NA
BC0457	NA	NA	447788	446570	TU_446570-447788_R	449343	446581	R	-	TPR repeat-containing protein	R	-	NA	NA
BC0458	1.09185	34.1291	449776	NA	TU_449776-450423_F	449830	450423	F	-	alkaline phosphatase like protein	S	-	NA	NA
BC0459	NA	NA	450875	NA	TU_450435-450875_R	450863	450435	R	-	transporter family protein	S	-	NA	NA
BC0460	NA	NA	NA	NA	NA	451221	451072	R	-	hypothetical protein	-	-	NA	NA
BC0461	NA	NA	NA	NA	NA	451790	451374	R	-	general stress protein 26	R	-	NA	NA
BC0462	NA	NA	NA	NA	NA	451934	453025	F	-	calcium/proton antiporter	P	-	NA	NA
BC0463	NA	NA	NA	NA	NA	453105	453902	F	-	hypothetical protein	-	-	NA	NA
BC0464	1.92675	119.529	455093	NA	TU_453938-455093_R	455065	453938	R	-	thioredoxin-like oxidoreductase	R	-	NA	NA
BC0465	NA	NA	455262	Part of operon	TU_455262-457213_F	455279	455461	F	-	hypothetical protein	-	-	NA	NA
BC0466	3.38396	212.997	Part of operon	457213	TU_455262-457213_F	455668	457188	F	-	fumarate hydratase	CC	00020	NA	NA
BC0467	NA	NA	458087	Part of operon	TU_458087-460415_F	457316	458098	F	-	spore coat N-acetylmuramic acid deacetylase	G	-	NA	NA
BC0468	1.82644	74.2312	Part of operon	Part of operon	TU_458087-460415_F	458158	459021	F	-	DNA-3-methyladenine glycosylase II	L	03410	NA	NA
BC0469	1.68192	96.1191	Part of operon	460415	TU_458087-460415_F	459032	460410	F	-	similar to tRNA (Uracil-5)-methyltransferase; EC_number 2.1.1.35	Not in list	-	NA	NA
BC0470	4.38249	44.4457	460619	Part of operon	TU_460619-462404_F	460659	461552	F	-	S-layer protein / N-acetylmuramoyl-L-alanine amidase	-	-	NA	NA
BC0471	3.30638	50.5444	Part of operon	NA	TU_460619-462404_F	461667	462404	F	truA	tRNA pseudouridine synthase A	J	-	NA	NA
BC0472	NA	NA	462667	NA	TU_462449-462667_R	462652	462449	R	-	hypothetical protein	-	-	NA	NA
BC0473	NA	NA	NA	NA	NA	464139	462736	R	-	arginine utilization regulatory protein rocR	KT	-	NA	NA
BC0474	NA	NA	NA	NA	NA	464414	464668	F	-	hypothetical protein	C	-	NA	NA
BC0475	NA	NA	NA	NA	NA	464775	466198	F	-	similar to Arginine permease	Not in list	-	NA	NA
BC0476	3.40863	27.8936	466276	467575	TU_466276-467575_F	466349	467569	F	-	acetylornithine deacetylase	E	00330	NA	NA
BC0477	NA	NA	NA	NA	NA	468322	467669	R	-	transcriptional regulator	KS	-	NA	NA
BC0478	NA	NA	NA	NA	NA	468452	469063	F	-	integral membrane protein	S	-	NA	NA
BC0479	NA	NA	NA	NA	NA	469178	469336	F	-	hypothetical protein	-	-	NA	NA
BC0480	NA	NA	NA	NA	NA	469700	469359	R	-	hypothetical protein	-	-	NA	NA
BC0481	NA	52.8532	470849	469866	TU_469866-470849_R	470804	469875	R	-	glutaminase	E	00250	NA	NA
BC0482	10.9245	89.5613	470988	472717	TU_470988-472717_F	471130	472632	F	-	PTS system, N-acetylglucosamine-specific IIBC component	GG	00520	NA	NA
BC0483	NA	NA	472837	473847	TU_472837-473847_F	472862	474133	F	-	penicillin-binding protein	V	-	NA	NA
BC0484	NA	NA	NA	NA	NA	474290	474691	F	-	hypothetical protein	-	-	NA	NA
BC0485	NA	NA	NA	NA	NA	474708	474902	F	-	hypothetical protein	J	-	NA	NA
BC0486	NA	NA	NA	NA	NA	474922	476460	F	-	cell wall biosynthesis glycosyltransferase	M	-	NA	NA
BC0487	NA	NA	NA	NA	NA	476453	477694	F	-	UDP-N-acetyl-D-mannosamine 6-dehydrogenase	M	00051	NA	NA
BC0488	NA	NA	NA	NA	NA	477691	478656	F	-	UDP-glucose 4-epimerase	MG	00052	NA	NA
BC0489	NA	NA	479556	Part of operon	TU_479556-480312_F	478637	480193	F	-	cell wall biosynthesis glycosyltransferase	M	-	NA	NA
BC0490	NA	NA	Part of operon	480312	TU_479556-480312_F	480162	480383	F	-	hypothetical protein	-	-	NA	NA
BC0491	8.1833	32.7967	480487	Part of operon	TU_480487-483564_F	480536	482785	F	-	formate acetyltransferase	C	00620	NA	NA
BC0492	NA	20.4942	Part of operon	483564	TU_480487-483564_F	482856	483587	F	-	pyruvate formate-lyase activating enzyme	O	-	NA	NA
BC0493	1.47582	112.532	483778	485226	TU_483778-485226_F	484000	485166	F	-	diacylglycerol glucosyltransferase	M	00561	NA	NA
BC0494	NA	NA	NA	NA	NA	485655	485536	R	-	putative cytoplasmic protein	-	-	NA	NA
BC0495	NA	NA	NA	NA	NA	486322	485765	R	-	hypothetical protein	J	-	NA	NA
BC0496	NA	NA	NA	NA	NA	487686	486565	R	-	dihydroorotase	Q	-	NA	NA
BC0497	NA	NA	488713	487752	TU_487752-488713_R	488740	487835	R	-	cell division inhibitor	R	-	NA	NA
BC0498	3.98985	35.9073	488820	Part of operon	TU_488820-489962_F	488822	489634	F	recX	recombination regulator RecX	R	-	NA	NA
BC0499	6.30476	48.8632	Part of operon	NA	TU_488820-489962_F	489645	489962	F	-	transcriptional regulator	-	-	NA	NA
BC0500	3.74212	56.5678	Part of operon	NA	TU_490027-490375_R	490179	490027	R	-	hypothetical protein	-	-	NA	NA
BC0501	2.31124	118.184	NA	Part of operon	TU_490027-490375_R	490375	490217	R	sspK	acid-soluble spore protein K	-	-	NA	NA
BC0502	3.57733	100.882	NA	NA	TU_490498-490764_F	490498	490764	F	-	hypothetical protein	P	-	NA	NA
BC0503	NA	NA	NA	NA	TU_490789-491769_R	491769	490789	R	-	hypothetical protein	R	-	NA	NA
BC0504	NA	NA	NA	493049	TU_491919-493049_F	491919	493016	F	-	A/G-specific adenine glycosylase	L	03410	NA	NA
BC0505	NA	NA	NA	NA	NA	493275	493051	R	-	hypothetical protein	-	-	NA	NA
BC0506	NA	NA	NA	NA	NA	493380	493682	F	-	small, acid-soluble spore protein gamma-type	-	-	NA	NA
BC0507	NA	NA	NA	NA	NA	493889	494131	F	-	hypothetical protein	-	-	NA	NA
BC0508	3.46404	79.937	494346	Part of operon	TU_494346-496692_F	494406	494936	F	-	hypothetical protein	J	-	NA	NA
BC0509	1.91601	40.1486	Part of operon	496692	TU_494346-496692_F	494991	496727	F	-	multidrug ABC transporter permease/ATP-binding protein	V	02010	NA	NA
BC0510	1.54548	60.0111	498143	496775	TU_496775-498143_R	497853	496765	R	-	integral membrane protein	S	-	NA	NA
BC0511	NA	NA	501357	501290	TU_501290-501357_R	502646	498210	R	-	glutamate synthase [NADPH] large chain	EEE	00250	NA	NA
BC0512	3.70349	374.719	504160	502807	TU_502807-504160_R	504143	502845	R	-	glutamate-1-semialdehyde aminotransferase	H	00860	NA	NA
BC0513	2.85722	31.5886	504265	Part of operon	TU_504265-508602_F	504271	505284	F	-	daunorubicin resistance ATP-binding protein drrA	R	-	NA	NA
BC0514	NA	NA	Part of operon	Part of operon	TU_504265-508602_F	505277	506068	F	-	daunorubicin resistance transmembrane protein	R	-	NA	NA
BC0515	2.93668	42.2992	Part of operon	Part of operon	TU_504265-508602_F	506073	506858	F	-	ABC transporter permease protein	R	-	NA	NA
BC0516	3.06659	29.0325	Part of operon	Part of operon	TU_504265-508602_F	506931	507335	F	-	LCTB protein	P	-	NA	NA
BC0517	NA	61.036	Part of operon	Part of operon	TU_504265-508602_F	507371	507835	F	-	thioredoxin-dependent thiol peroxidase	O	-	NA	NA
BC0518	NA	328.877	Part of operon	508602	TU_504265-508602_F	508130	508564	F	-	peroxide operon regulator	P	-	NA	NA
BC0519	NA	NA	NA	NA	NA	508735	509154	F	-	ribosomal-protein-alanine acetyltransferase	KR	-	NA	NA
BC0520	NA	NA	NA	NA	NA	509623	509261	R	-	hypothetical protein	-	-	NA	NA
BC0521	2.69191	2962.52	509846	Part of operon	TU_509846-516379_F	510016	511571	F	-	16S ribosomal RNA	-	-	NA	NA
BC0522	NA	3731.6	Part of operon	Part of operon	TU_509846-516379_F	511714	514638	F	-	23S ribosomal RNA	-	03010	NA	NA
BC0523	1.26992	741.079	Part of operon	Part of operon	TU_509846-516379_F	514860	514934	F	-	Asn tRNA	-	-	NA	NA
BC0524	1.17139	787.978	Part of operon	Part of operon	TU_509846-516379_F	514939	515028	F	-	Ser tRNA	-	-	NA	NA
BC0525	2.16497	261.829	Part of operon	Part of operon	TU_509846-516379_F	515046	515120	F	-	Glu tRNA	-	-	NA	NA
BC0526	0.639536	397.674	Part of operon	Part of operon	TU_509846-516379_F	515125	515200	F	-	Val tRNA	-	-	NA	NA
BC0527	0.654796	298.993	Part of operon	Part of operon	TU_509846-516379_F	515227	515303	F	-	Met tRNA	-	-	NA	NA
BC0528	NA	122.703	Part of operon	Part of operon	TU_509846-516379_F	515307	515382	F	-	Asp tRNA	-	-	NA	NA
BC0529	NA	595.065	Part of operon	Part of operon	TU_509846-516379_F	515392	515467	F	-	Phe tRNA	-	-	NA	NA
BC0530	NA	1205.43	Part of operon	Part of operon	TU_509846-516379_F	515486	515561	F	-	Thr tRNA	-	-	NA	NA
BC0531	NA	1087.38	Part of operon	Part of operon	TU_509846-516379_F	515572	515655	F	-	Tyr tRNA	-	-	NA	NA
BC0532	NA	952.872	Part of operon	Part of operon	TU_509846-516379_F	515663	515736	F	-	Trp tRNA	-	-	NA	NA
BC0533	NA	215.705	Part of operon	Part of operon	TU_509846-516379_F	515756	515831	F	-	His tRNA	-	-	NA	NA
BC0534	NA	194.496	Part of operon	Part of operon	TU_509846-516379_F	515895	515969	F	-	Gln tRNA	-	-	NA	NA
BC0535	NA	376.76	Part of operon	Part of operon	TU_509846-516379_F	515975	516049	F	-	Gly tRNA	-	-	NA	NA
BC0536	1.08669	1871.82	Part of operon	Part of operon	TU_509846-516379_F	516064	516134	F	-	Cys tRNA	-	-	NA	NA
BC0537	0.647655	1194.36	Part of operon	516379	TU_509846-516379_F	516145	516229	F	-	Leu tRNA	-	-	NA	NA
BC0538	NA	NA	NA	NA	NA	516756	516436	R	-	hypothetical protein	-	-	NA	NA
BC0539	3.48514	244.996	516940	Part of operon	TU_516940-518429_F	517108	517827	F	-	hypothetical protein	S	-	NA	NA
BC0540	3.85596	29.8386	Part of operon	518429	TU_516940-518429_F	517974	518435	F	-	Mutator mutT protein (7,8-dihydro-8-oxoguanine-triphosphatase)	LR	-	NA	NA
BC0541	NA	NA	518782	519691	TU_518782-519691_F	518953	519705	F	-	monofunctional biosynthetic peptidoglycan transglycosylase	M	-	NA	NA
BC0542	1.45711	44.22	519849	520545	TU_519849-520545_F	519893	520543	F	-	Thiol-disulfide oxidoreductase BdbD	O	-	NA	NA
BC0543	NA	NA	520682	Part of operon	TU_520682-523552_F	520659	520732	F	-	Gly tRNA	-	-	NA	NA
BC0544	1.67402	41.5031	Part of operon	Part of operon	TU_520682-523552_F	520932	522074	F	-	iron-sulfur cluster-binding protein	C	-	NA	NA
BC0545	1.41025	37.4405	Part of operon	Part of operon	TU_520682-523552_F	522119	523006	F	-	hypothetical protein	-	-	NA	NA
BC0546	2.01183	290.43	Part of operon	523552	TU_520682-523552_F	523065	523553	F	-	RNA methyltransferase, TrmH family, group 2	J	-	NA	NA
BC0547	NA	NA	523900	523952	TU_523900-523952_F	523682	525751	F	-	sensory box/GGDEF family protein	TT	-	NA	NA
BC0548	NA	NA	NA	NA	NA	526137	528032	F	-	Serine protein kinase	T	-	NA	NA
BC0549	NA	NA	NA	NA	NA	528255	528106	R	-	hypothetical protein	-	-	NA	NA
BC0550	NA	NA	NA	NA	NA	528265	528411	F	-	hypothetical protein	-	-	NA	NA
BC0551	NA	NA	NA	NA	NA	528485	529660	F	-	hypothetical protein	S	-	NA	NA
BC0552	NA	NA	529755	530881	TU_529755-530881_F	530209	532869	F	-	internalin protein	S	-	NA	NA
BC0553	NA	NA	NA	NA	NA	532963	533555	F	-	similar to Acetyltransferase; EC_number 2.3.1.-	Not in list	-	NA	NA
BC0555	NA	NA	NA	NA	NA	535207	533657	R	-	glycine betaine transporter	Not in list	-	NA	NA
BC0556	NA	192.177	535433	Part of operon	TU_535433-543005_F	535481	538351	F	-	collagenase	R	-	NA	NA
BC0557	NA	69.4219	Part of operon	Part of operon	TU_535433-543005_F	538656	539204	F	-	hypothetical protein	-	-	NA	NA
BC0558	2.65877	234.29	Part of operon	Part of operon	TU_535433-543005_F	539217	540791	F	-	Flottilin	S	-	NA	NA
BC0559	4.62934	106.469	Part of operon	543005	TU_535433-543005_F	541041	543017	F	-	methyl-accepting chemotaxis protein	NT	02020	NA	NA
BC0560	NA	NA	NA	NA	NA	543169	544776	F	-	two component system histidine kinase	T	-	NA	NA
BC0561	NA	NA	NA	NA	NA	544779	545471	F	-	two-component response regulator	KT	-	NA	NA
BC0562	NA	NA	NA	NA	NA	546822	545518	R	-	Ca2+/citrate complex secondary transporter	C	-	NA	NA
BC0563	1.23426	41.3404	547052	547346	TU_547052-547346_F	547077	547331	F	-	hypothetical protein	C	-	NA	NA
BC0564	NA	38.3861	547446	547999	TU_547446-547999_F	547464	547970	F	-	lipoprotein	C	-	NA	NA
BC0565	0.882854	28.6521	548087	549140	TU_548087-549140_F	548377	549126	F	-	ankyrin	R	-	NA	NA
BC0566	NA	NA	NA	NA	NA	549595	550161	F	-	glycerol uptake operon antiterminator regulatory protein	K	-	NA	NA
BC0567	NA	NA	NA	NA	NA	550158	551255	F	-	SN-glycerol-3-phosphate transport ATP-binding protein ugpC	G	02010	NA	NA
BC0568	NA	NA	NA	NA	NA	551255	552187	F	-	SN-glycerol-3-phosphate transport system permease protein ugpA	G	02010	NA	NA
BC0569	NA	NA	NA	NA	NA	552184	553005	F	-	SN-glycerol-3-phosphate transport system permease protein ugpE	G	02010	NA	NA
BC0570	NA	NA	NA	NA	NA	553027	554403	F	-	glycerol-3-phosphate-binding protein	G	02010	NA	NA
BC0571	NA	NA	NA	NA	NA	554841	555545	F	-	Serine/threonine protein phosphatase	T	-	NA	NA
BC0572	NA	NA	NA	NA	NA	555714	556412	F	-	two-component response regulator	TK	-	NA	NA
BC0573	NA	NA	NA	NA	NA	556409	557659	F	-	two component system histidine kinase	T	-	NA	NA
BC0574	NA	NA	NA	NA	NA	557891	558712	F	-	hypothetical protein	-	-	NA	NA
BC0575	NA	NA	NA	NA	NA	558720	559475	F	-	hypothetical protein	S	-	NA	NA
BC0576	6.13025	255.43	559708	Part of operon	TU_559708-564119_F	559757	561739	F	-	methyl-accepting chemotaxis protein	NT	02020	NA	NA
BC0577	7.39349	52.0395	Part of operon	Part of operon	TU_559708-564119_F	561818	563422	F	-	sensory histidine kinase DcuS	T	02020	NA	NA
BC0578	11.2394	40.6599	Part of operon	564119	TU_559708-564119_F	563419	564126	F	-	two-component response regulator yufM	KT	02020	NA	NA
BC0579	1.6264	322.272	564209	Part of operon	TU_564209-566853_F	564249	565595	F	-	malate-sodium symport	C	02020	NA	NA
BC0580	1.83258	192.738	Part of operon	566853	TU_564209-566853_F	565655	566854	F	-	NAD-dependent malic enzyme	C	00620	NA	NA
BC0581	NA	NA	567729	567511	TU_567511-567729_R	567671	567147	R	-	hypothetical protein	-	-	NA	NA
BC0582	NA	NA	NA	NA	NA	568785	567859	R	-	drug/metabolite exporter family protein	GER	-	NA	NA
BC0583	NA	NA	NA	NA	NA	568906	570306	F	-	GntR family transcriptional regulator	KE	-	NA	NA
BC0584	5.58761	166.983	570889	570322	TU_570322-570889_R	570851	570339	R	-	acetyltransferase	KR	00350	NA	NA
BC0585	NA	NA	571827	570921	TU_570921-571827_R	572451	570997	R	-	two component system histidine kinase	T	-	NA	NA
BC0586	NA	NA	573130	572907	TU_572907-573130_R	573188	572517	R	-	two-component response regulator	TK	-	NA	NA
BC0587	NA	NA	NA	NA	NA	574504	573998	R	-	acetyltransferase	KR	00350	NA	NA
BC0588	NA	NA	NA	NA	NA	575542	574736	R	-	formate dehydrogenase accessory protein	C	-	NA	NA
BC0589	2.61692	95.4348	575655	Part of operon	TU_575655-579318_F	575843	578779	F	-	formate dehydrogenase alpha chain	R	00630	NA	NA
BC0590	4.33488	71.3531	Part of operon	579318	TU_575655-579318_F	578792	579274	F	-	hypothetical protein	S	-	NA	NA
BC0591	1.57476	23.175	580104	581219	TU_580104-581219_F	579430	581301	F	-	glycerophosphoryl diester phosphodiesterase	CC	00564	NA	NA
BC0592	2.71457	573.061	581558	Part of operon	TU_581558-584440_F	581671	582804	F	-	alanine dehydrogenase	E	00250	NA	NA
BC0593	1.98183	416.63	Part of operon	584440	TU_581558-584440_F	582908	584323	F	-	alanine permease	E	-	NA	NA
BC0594	NA	NA	584615	Part of operon	TU_584615-587561_F	584538	584645	F	-	hypothetical protein	-	-	NA	NA
BC0595	1.43421	67.6169	Part of operon	Part of operon	TU_584615-587561_F	584652	585029	F	-	cadmium efflux system accessory protein	K	-	NA	NA
BC0596	2.21409	92.1563	Part of operon	587561	TU_584615-587561_F	585053	587419	F	-	Zinc-transporting ATPase	P	-	NA	NA
BC0597	5.11357	33.7878	589101	587567	TU_587567-589101_R	589086	587623	R	-	nicotinate phosphoribosyltransferase	H	00760	NA	NA
BC0598	NA	NA	589271	589542	TU_589271-589542_F	589286	589879	F	-	transcriptional activator NprR	K	-	NA	NA
BC0599	NA	NA	NA	NA	NA	589968	590369	F	-	transposase	L	-	NA	NA
BC0600	NA	NA	NA	NA	NA	590375	591454	F	-	transposase	L	-	NA	NA
BC0601	NA	NA	NA	NA	NA	591661	592362	F	-	transcriptional activator NprR	R	-	NA	NA
BC0602	NA	NA	More than one TU	More than one TU	TU_594342-594363_F,TU_592706-593564_F	592663	594363	F	-	bacillolysin	E	-	NA	NA
BC0603	1.7008	62.7752	594989	NA	TU_594427-594989_R	594975	594427	R	-	hypothetical protein	S	-	NA	NA
BC0604	NA	65.2454	595370	Part of operon	TU_595370-596192_F	595371	595892	F	-	hypothetical protein	-	-	NA	NA
BC0605	NA	181.546	Part of operon	596192	TU_595370-596192_F	595981	596181	F	-	hypothetical protein	-	-	NA	NA
BC0606	NA	NA	NA	NA	NA	597486	596224	R	-	vancomycin B-type resistance protein vanW	V	-	NA	NA
BC0607	NA	NA	NA	NA	NA	598737	597721	R	-	LytR family transcriptional regulator	K	-	NA	NA
BC0608	NA	NA	NA	NA	NA	600102	598924	R	-	nucleoside permease nupC	F	-	NA	NA
BC0609	NA	NA	600129	Part of operon	TU_600129-603594_F	600194	600580	F	-	lactoylglutathione lyase	E	-	NA	NA
BC0610	NA	NA	Part of operon	Part of operon	TU_600129-603594_F	600689	601987	F	-	magnesium and cobalt efflux protein corC	R	-	NA	NA
BC0611	1.61691	84.7269	Part of operon	NA	TU_600129-603594_F	602161	603594	F	aspA	aspartate ammonia-lyase	E	00250	NA	NA
BC0612	2.7405	23.0258	605305	NA	TU_603634-605305_R	605253	603634	R	-	L-lactate permease	C	-	NA	NA
BC0613	NA	21.1174	606016	606375	TU_606016-606375_F	606075	606362	F	-	ArsR family transcriptional regulator	K	-	NA	NA
BC0614	NA	NA	NA	NA	NA	606554	606733	F	sspH	acid-soluble spore protein H	-	-	NA	NA
BC0615	1.7664	60.5129	608346	606762	TU_606762-608346_R	608120	606771	R	-	di-/tripeptide transporter	E	-	NA	NA
BC0616	8.9707	110.046	609497	608405	TU_608405-609497_R	609468	608500	R	-	Iron(III) dicitrate-binding protein	P	02010	NA	NA
BC0617	1.50256	75.3676	609630	Part of operon	TU_609630-612535_F	609641	610646	F	-	similar to Iron(III) dicitrate transport system permease protein fecC	Not in list	-	NA	NA
BC0618	1.42247	127.176	Part of operon	Part of operon	TU_609630-612535_F	610718	611701	F	-	Iron(III) dicitrate transport system permease protein fecD	P	02010	NA	NA
BC0619	2.21836	112.073	Part of operon	NA	TU_609630-612535_F	611714	612535	F	-	Iron(III) dicitrate transport ATP-binding protein fecE	PH	02010	NA	NA
BC0620	NA	NA	613117	NA	TU_612564-613117_R	613295	612564	R	-	ubiquinone/menaquinone biosynthesis methyltransferase UBIE	QR	00340	NA	NA
BC0621	3.19296	199.186	613370	Part of operon	TU_613370-615836_F	613509	614699	F	-	2-amino-3-ketobutyrate coenzyme A ligase	H	00260	NA	NA
BC0622	3.5406	107.024	Part of operon	615836	TU_613370-615836_F	614744	615709	F	-	L-threonine 3-dehydrogenase	MG	-	NA	NA
BC0623	NA	NA	More than one TU	More than one TU	TU_613370-615836_F,TU_615849-616172_F	615769	616191	F	-	phosphohydrolase (MutT/nudix family protein)	LR	-	NA	NA
BC0624	1.53433	113.999	Part of operon	616234	TU_616234-619035_R	618112	616229	R	-	von Willebrand factor type A domain-containing protein	P	-	NA	NA
BC0625	1.50413	81.0273	619035	Part of operon	TU_616234-619035_R	619009	618116	R	-	NorQ protein	R	-	NA	NA
BC0626	NA	NA	NA	NA	NA	620666	619137	R	cls	cardiolipin synthetase	I	00564	NA	NA
BC0627	NA	NA	NA	NA	NA	620881	621234	F	-	hypothetical protein	-	-	NA	NA
BC0628	1.47038	44.4952	621756	NA	TU_621756-623418_F	621715	623418	F	-	sensory box/GGDEF family protein	T	-	NA	NA
BC0629	3.41706	64.8548	625105	NA	TU_623450-625105_R	624847	623450	R	-	arginine/ornithine antiporter	E	-	NA	NA
BC0630	NA	NA	NA	NA	NA	625300	626010	F	-	trehalose operon transcriptional repressor	K	-	NA	NA
BC0631	2.02628	1576.76	626120	Part of operon	TU_626120-629271_F	626152	627579	F	-	PTS system, trehalose-specific IIBC component	GG	00500	NA	2.31341
BC0632	2.9215	1501.99	Part of operon	629271	TU_626120-629271_F	627593	629254	F	-	trehalose-6-phosphate hydrolase	G	00500	NA	2.44837
BC0633	NA	NA	NA	NA	NA	630412	629288	R	-	spore germination protein KC	-	-	NA	NA
BC0634	NA	NA	NA	NA	NA	631499	630393	R	-	spore germination protein KB	E	-	NA	NA
BC0635	NA	NA	NA	NA	NA	632982	631480	R	-	spore germination protein KA	-	-	NA	NA
BC0636	NA	NA	633496	Part of operon	TU_633496-634414_F	633132	633818	F	-	CAAX amino protease	R	-	NA	NA
BC0637	NA	NA	Part of operon	634414	TU_633496-634414_F	633842	634813	F	-	putative protein kinase	R	-	NA	NA
BC0638	NA	NA	NA	NA	NA	634970	636433	F	-	Sodium/proton-dependent alanine carrier protein	E	-	NA	NA
BC0639	NA	NA	NA	NA	NA	636516	637304	F	-	glutamine transport ATP-binding protein glnQ	E	02010	NA	NA
BC0640	NA	NA	NA	NA	NA	637317	638147	F	-	glutamine-binding protein	ET	02010	NA	NA
BC0641	NA	NA	NA	NA	NA	638248	638904	F	-	glutamine transport system permease protein glnP	E	02010	NA	NA
BC0642	NA	NA	NA	NA	NA	638905	639549	F	-	glutamine transport system permease protein glnP	E	-	NA	NA
BC0643	NA	NA	NA	NA	NA	639752	641179	F	-	arginine permease	E	-	NA	NA
BC0644	NA	NA	NA	NA	NA	641154	641531	F	-	OsmC-like protein	O	-	NA	NA
BC0645	NA	NA	NA	NA	NA	641592	642022	F	-	similar to Bis(5'-nucleosyl)-tetraphosphatase (asymmetrical); EC_number 3.6.1.17	Not in list	-	NA	NA
BC0647	NA	NA	NA	NA	NA	642203	642760	F	-	RNA polymerase sigma factor	K	-	NA	NA
BC0648	NA	NA	642769	642884	TU_642769-642884_F	642726	644150	F	-	ECF-type sigma factor negative effector	-	-	NA	NA
BC0649	NA	NA	NA	NA	NA	645133	644180	R	-	DeoR family transcriptional regulator	K	-	NA	NA
BC0650	NA	NA	645212	NA	TU_645212-645759_F	645238	645759	F	-	pyrimidine reductase	H	-	NA	NA
BC0651	NA	NA	More than one TU	More than one TU	TU_645798-646050_R,TU_645773-645777_R	647164	645773	R	-	two component system histidine kinase	T	-	NA	NA
BC0652	NA	NA	NA	NA	NA	647853	647176	R	-	two-component response regulator	TK	-	NA	NA
BC0653	NA	NA	NA	NA	NA	648164	649276	F	-	putative cytoplasmic protein	-	-	NA	NA
BC0654	7.4382	64.7832	649377	650923	TU_649377-650923_F	649433	650884	F	-	Sulfate transporter	P	-	NA	NA
BC0655	NA	NA	NA	NA	NA	650950	651372	F	-	universal stress protein	T	-	NA	NA
BC0656	2.72653	264.173	653292	651769	TU_651769-653292_R	653160	651811	R	-	glycerol-3-phosphate transporter	G	-	NA	NA
BC0657	2.33177	147.722	653373	Part of operon	TU_653373-655518_F	653430	653888	F	-	MarR family transcriptional regulator	K	-	NA	NA
BC0658	3.97545	53.3073	Part of operon	655518	TU_653373-655518_F	653908	655521	F	-	multidrug resistance protein B	GEPR	-	NA	NA
BC0659	1.14196	108.61	655636	Part of operon	TU_655636-662028_F	655659	656630	F	-	ribose operon repressor	K	-	NA	NA
BC0660	1.58928	224.757	Part of operon	Part of operon	TU_655636-662028_F	656644	657540	F	-	ribokinase	G	00030	NA	NA
BC0661	1.7115	286.711	Part of operon	Part of operon	TU_655636-662028_F	657537	657932	F	-	D-ribose pyranase	G	02010	NA	NA
BC0662	2.23558	281.513	Part of operon	Part of operon	TU_655636-662028_F	657945	659435	F	-	ribose ABC transporter ATP-binding protein	G	02010	NA	NA
BC0663	4.6162	554.791	Part of operon	Part of operon	TU_655636-662028_F	659438	660373	F	-	ribose ABC transporter permease	G	02010	NA	NA
BC0664	5.38515	765.614	Part of operon	Part of operon	TU_655636-662028_F	660373	661313	F	-	similar to D-ribose-binding protein	Not in list	-	NA	NA
BC0665	NA	988.231	Part of operon	662028	TU_655636-662028_F	661348	661995	F	-	putative translaldolase	G	00030	NA	NA
BC0666	NA	NA	664143	664757	TU_664143-664757_F	662377	664776	F	-	immune inhibitor A precursor	S	-	NA	NA
BC0667	1.47863	25.9771	666599	665462	TU_665462-666599_R	666589	665435	R	-	bicyclomycin resistance protein	GEPR	-	NA	NA
BC0668	2.06798	65.622	666768	667881	TU_666768-667881_F	666815	667867	F	-	(R,R)-butanediol dehydrogenase	ER	00650	NA	NA
BC0669	NA	NA	NA	NA	NA	667987	668331	F	-	potassium channel protein	P	-	NA	NA
BC0670	4.00796	467.685	668516	Part of operon	TU_668516-670842_F	668585	669436	F	-	phospholipase C	-	00562	NA	NA
BC0671	3.76848	395.742	Part of operon	670842	TU_668516-670842_F	669513	670514	F	-	sphingomyelin phosphodiesterase	-	01100	NA	NA
BC0672	NA	NA	More than one TU	More than one TU	TU_668516-670842_F,TU_671416-671586_F	670622	671794	F	-	hypothetical protein	E	-	NA	NA
BC0673	NA	NA	NA	NA	NA	671782	673098	F	-	flavin-dependent dehydrogenase	C	-	NA	NA
BC0674	NA	NA	674310	673146	TU_673146-674310_R	674303	673152	R	-	permease	V	-	NA	NA
BC0675	5.03639	49.1656	674440	NA	TU_674440-674678_F	674475	674678	F	-	hypothetical protein	-	-	NA	NA
BC0676	NA	NA	675124	NA	TU_674806-675124_R	675093	674806	R	-	hypothetical protein	-	-	NA	NA
BC0677	1.50171	68.971	676102	675296	TU_675296-676102_R	676085	675273	R	uppP	undecaprenyl pyrophosphate phosphatase	V	00550	NA	NA
BC0678	1.99192	83.9825	677193	676197	TU_676197-677193_R	677163	676222	R	-	methyl-accepting chemotaxis protein	NT	02020	NA	NA
BC0679	1.09029	443.974	677325	678670	TU_677325-678670_F	677384	678676	F	-	cell wall-binding protein	SS	-	NA	NA
BC0680	NA	NA	NA	NA	NA	678780	679007	F	-	PbsX family transcriptional regulator	K	-	NA	NA
BC0681	NA	NA	NA	NA	NA	679000	679473	F	-	hypothetical protein	GEPR	-	NA	NA
BC0682	2.81797	95.2804	679572	680252	TU_679572-680252_F	679591	680223	F	-	sortase	M	-	NA	NA
BC0683	2.30647	176.576	680338	NA	TU_680338-681485_F	680349	681485	F	-	hypothetical protein	-	-	NA	NA
BC0684	NA	NA	682633	NA	TU_681516-682633_R	682901	681516	R	-	di-/tripeptide transporter	E	-	NA	NA
BC0685	NA	NA	NA	NA	NA	683154	684455	F	-	branched chain amino acid ABC transporter carrier protein	E	-	NA	NA
BC0686	NA	NA	684557	685301	TU_684557-685301_F	684608	686317	F	-	hypothetical protein	S	-	NA	NA
BC0687	2.94015	20.9537	687914	686339	TU_686339-687914_R	687900	686353	R	-	hypothetical protein	-	-	NA	NA
BC0688	NA	NA	NA	NA	NA	689473	688082	R	-	proline-specific permease	E	-	NA	NA
BC0689	0.680742	79.9619	689703	690845	TU_689703-690845_F	689755	691047	F	-	guanine-hypoxanthine permease	R	-	NA	NA
BC0690	NA	NA	NA	NA	NA	691179	691379	F	-	PbsX family transcriptional regulator	K	-	NA	NA
BC0691	NA	NA	NA	NA	NA	691384	691812	F	-	hypothetical protein	C	-	NA	NA
BC0692	NA	NA	Part of operon	691914	TU_691914-692540_R	692289	691852	R	-	acetyltransferase	KR	-	NA	NA
BC0693	NA	NA	692540	Part of operon	TU_691914-692540_R	692561	692304	R	-	hypothetical protein	-	-	NA	NA
BC0694	2.56921	49.7345	694454	692609	TU_692609-694454_R	694461	692614	R	-	Na+/H+ antiporter NapA	PP	-	NA	NA
BC0695	NA	794.888	Part of operon	694635	TU_694635-698566_R	694972	694661	R	-	cytochrome aa3 quinol oxidase polypeptide IV	C	00190	NA	NA
BC0696	2.91252	2513.58	Part of operon	Part of operon	TU_694635-698566_R	695575	694973	R	-	cytochrome aa3 quinol oxidase polypeptide III	C	00190	NA	6.89034
BC0697	6.59321	1084.3	Part of operon	Part of operon	TU_694635-698566_R	697532	695589	R	-	cytochrome aa3 quinol oxidase polypeptide I	C	00190	NA	NA
BC0698	2.74026	779.969	698566	Part of operon	TU_694635-698566_R	698432	697557	R	-	cytochrome aa3 quinol oxidase polypeptide II	C	00190	NA	NA
BC0699	NA	NA	NA	NA	NA	700130	698715	R	-	arginine permease	E	-	NA	NA
BC0700	NA	NA	NA	NA	NA	700507	701217	F	-	hypothetical protein	S	-	NA	NA
BC0701	NA	NA	NA	NA	NA	701350	702525	F	-	N-acyl-L-amino acid amidohydrolase	R	00330	NA	NA
BC0702	NA	NA	NA	NA	NA	702527	702724	F	-	hypothetical protein	-	-	NA	NA
BC0703	NA	NA	NA	NA	NA	702721	704193	F	-	Sodium/proline symporter	ER	-	NA	NA
BC0704	NA	NA	NA	NA	NA	704425	705894	F	-	similar to Spore germination protein KA	Not in list	-	NA	NA
BC0705	NA	NA	NA	NA	NA	705895	707019	F	-	spore germination protein LB	-	-	NA	NA
BC0706	NA	NA	707899	708300	TU_707899-708300_F	706997	708169	F	-	spore germination protein LC	-	-	NA	NA
BC0707	NA	NA	More than one TU	More than one TU	TU_708469-708575_R,TU_708796-710318_R	709781	708381	R	-	ferrous iron transport protein B	P	-	NA	NA
BC0708	NA	NA	710318	708796	TU_708796-710318_R	710481	709759	R	-	ferrous iron transport protein B	P	-	NA	NA
BC0709	0.95103	31.4305	710787	710629	TU_710629-710787_R	710735	710478	R	-	ferrous iron transport protein A	P	-	NA	NA
BC0710	NA	NA	NA	NA	NA	711218	712147	F	-	phosphate-binding protein	P	02010	NA	NA
BC0711	NA	NA	NA	NA	NA	712216	713109	F	-	phosphate ABC transporter permease	P	02010	NA	NA
BC0712	NA	NA	NA	NA	NA	713112	714032	F	-	phosphate ABC transporter permease	P	02010	NA	NA
BC0713	NA	NA	NA	NA	NA	714168	714692	F	-	ATP-binding protein (P-loop)	R	-	NA	NA
BC0714	NA	NA	716634	716211	TU_716211-716634_R	717781	714737	R	-	acriflavin resistance plasma membrane protein	V	-	NA	NA
BC0715	NA	3414.38	718267	Part of operon	TU_718267-725427_F	718439	719994	F	-	16S ribosomal RNA	-	-	NA	NA
BC0716	NA	1281.13	Part of operon	Part of operon	TU_718267-725427_F	720137	723061	F	-	23S ribosomal RNA	-	03010	NA	NA
BC0717	NA	517.931	Part of operon	Part of operon	TU_718267-725427_F	723282	723357	F	-	Val tRNA	-	-	NA	NA
BC0718	NA	379.107	Part of operon	Part of operon	TU_718267-725427_F	723366	723449	F	-	Tyr tRNA	-	-	NA	NA
BC0719	NA	449.274	Part of operon	Part of operon	TU_718267-725427_F	723461	723535	F	-	Gln tRNA	-	-	NA	NA
BC0720	NA	738.869	Part of operon	Part of operon	TU_718267-725427_F	723540	723615	F	-	Lys tRNA	-	-	NA	NA
BC0721	NA	644.728	Part of operon	Part of operon	TU_718267-725427_F	723630	723710	F	-	Leu tRNA	-	-	NA	NA
BC0722	NA	113.527	Part of operon	Part of operon	TU_718267-725427_F	723740	723814	F	-	Gly tRNA	-	-	NA	NA
BC0723	NA	NA	Part of operon	Part of operon	TU_718267-725427_F	723831	723919	F	-	Leu tRNA	-	-	NA	NA
BC0724	NA	NA	Part of operon	Part of operon	TU_718267-725427_F	723923	723996	F	-	Arg tRNA	-	-	NA	NA
BC0725	NA	219.989	Part of operon	Part of operon	TU_718267-725427_F	724007	724080	F	-	Pro tRNA	-	-	NA	NA
BC0726	NA	411.115	Part of operon	Part of operon	TU_718267-725427_F	724097	724169	F	-	Ala tRNA	-	-	NA	NA
BC0727	NA	838.575	Part of operon	Part of operon	TU_718267-725427_F	724190	724282	F	-	Ser tRNA	-	-	NA	NA
BC0728	2.07818	294.938	Part of operon	Part of operon	TU_718267-725427_F	724338	724430	F	-	Ser tRNA	-	-	NA	NA
BC0729	NA	175.251	Part of operon	Part of operon	TU_718267-725427_F	724451	724527	F	-	Met tRNA	-	-	NA	NA
BC0730	NA	192.057	Part of operon	Part of operon	TU_718267-725427_F	724531	724606	F	-	Asp tRNA	-	-	NA	NA
BC0731	NA	1072.32	Part of operon	Part of operon	TU_718267-725427_F	724615	724690	F	-	Phe tRNA	-	-	NA	NA
BC0732	0.566619	708.723	Part of operon	Part of operon	TU_718267-725427_F	724700	724775	F	-	Thr tRNA	-	-	NA	NA
BC0733	NA	261.444	Part of operon	Part of operon	TU_718267-725427_F	724779	724849	F	-	Trp tRNA	-	-	NA	NA
BC0734	NA	68.4532	Part of operon	Part of operon	TU_718267-725427_F	724860	724936	F	-	Ile tRNA	-	-	NA	NA
BC0735	NA	270.302	Part of operon	Part of operon	TU_718267-725427_F	724945	725019	F	-	Asn tRNA	-	-	NA	NA
BC0736	NA	580.024	Part of operon	725427	TU_718267-725427_F	725021	725092	F	-	Glu tRNA	-	-	NA	NA
BC0737	NA	NA	More than one TU	More than one TU	TU_725447-725687_F,TU_718267-725427_F	725221	725640	F	-	inosine-5'-monophosphate dehydrogenase related protein	R	-	NA	NA
BC0738	NA	NA	725899	726934	TU_725899-726934_F	725962	727113	F	-	hypothetical protein	-	-	NA	NA
BC0739	NA	NA	Part of operon	727176	TU_727176-728869_R	727686	727354	R	-	hypothetical protein	-	-	NA	NA
BC0740	3.19202	73.6603	728869	Part of operon	TU_727176-728869_R	728846	727692	R	-	cell wall endopeptidase	MT	-	NA	NA
BC0741	NA	NA	729246	729127	TU_729127-729246_R	729384	729199	R	-	hypothetical protein	-	-	NA	NA
BC0742	NA	NA	NA	NA	NA	729477	730172	F	-	transcriptional activator tenA	K	00730	NA	NA
BC0743	NA	NA	NA	NA	NA	730141	730890	F	-	hydroxymethylpyrimidine transport ATP-binding protein	P	02010	NA	NA
BC0744	NA	NA	NA	NA	NA	730887	731642	F	-	hydroxymethylpyrimidine transport system permease protein	P	02010	NA	NA
BC0745	NA	NA	NA	NA	NA	731624	732640	F	-	hydroxymethylpyrimidine-binding protein	P	02010	NA	NA
BC0746	NA	NA	NA	NA	NA	732645	733271	F	-	transcriptional regulator TenI	H	-	NA	NA
BC0747	NA	NA	NA	NA	NA	733264	734373	F	-	glycine oxidase	E	00730	NA	NA
BC0748	NA	NA	NA	NA	NA	734389	734592	F	-	sulfur carrier protein ThiS	H	-	NA	NA
BC0749	NA	NA	NA	NA	NA	734589	735365	F	thiG	thiazole synthase	H	00730	NA	NA
BC0750	NA	NA	NA	NA	NA	735358	736377	F	-	thiamine/molybdopterin biosynthesis ThiF/MoeB-like protein	H	-	NA	NA
BC0751	NA	NA	NA	NA	NA	736393	737205	F	-	phosphomethylpyrimidine kinase	H	00730	NA	NA
BC0752	NA	25.5002	NA	NA	NA	737848	738165	F	-	hypothetical protein	-	-	NA	NA
BC0753	NA	NA	740356	Part of operon	TU_740356-742338_F	738869	740536	F	-	potassium-transporting ATPase subunit A	P	02020	NA	NA
BC0754	NA	NA	Part of operon	742338	TU_740356-742338_F	740547	742640	F	-	potassium-transporting ATPase subunit B	P	02020	NA	NA
BC0755	NA	NA	NA	NA	NA	742657	743238	F	-	potassium-transporting ATPase subunit C	P	02020	NA	NA
BC0756	NA	NA	NA	NA	NA	743304	744449	F	-	sensor protein kdpD	T	02020	NA	NA
BC0757	NA	NA	NA	NA	NA	745656	744475	R	-	bicyclomycin resistance protein	GEPR	-	NA	NA
BC0758	NA	NA	745778	Part of operon	TU_745778-747162_F	745797	746258	F	-	MarR family transcriptional regulator	K	-	NA	NA
BC0759	1.85225	26.556	Part of operon	747162	TU_745778-747162_F	746387	747241	F	-	Serine protease	R	-	NA	NA
BC0760	NA	NA	NA	NA	NA	747432	747833	F	-	hypothetical protein	-	-	NA	NA
BC0761	NA	NA	NA	NA	NA	747921	748994	F	-	ABC transporter permease protein	V	-	NA	NA
BC0762	NA	NA	NA	NA	NA	749004	749501	F	-	hypothetical protein	-	-	NA	NA
BC0763	NA	NA	NA	NA	NA	749521	750237	F	-	ABC transporter permease protein	V	-	NA	NA
BC0764	NA	NA	NA	NA	NA	750238	750888	F	-	ABC transporter ATP-binding protein	V	-	NA	NA
BC0765	NA	NA	NA	NA	NA	750876	751124	F	-	hypothetical protein	-	-	NA	NA
BC0766	NA	NA	NA	NA	NA	752473	751478	R	-	methylthioribose ABC transporter permease	G	-	NA	NA
BC0767	NA	NA	NA	NA	NA	753944	752457	R	-	methylthioribose ABC transporter ATP-binding protein	G	-	NA	NA
BC0768	NA	NA	NA	NA	NA	755053	753941	R	-	methylthioribose-binding protein	G	-	NA	NA
BC0769	1.24542	68.3441	756546	755345	TU_755345-756546_R	756637	755336	R	-	guanine-hypoxanthine permease	R	-	NA	NA
BC0770	NA	NA	NA	NA	NA	756840	757706	F	-	short chain dehydrogenase	IQR	-	NA	NA
BC0771	NA	NA	NA	NA	NA	758253	758534	F	-	protein erfK/srfK precursor	-	-	NA	NA
BC0772	NA	NA	NA	NA	NA	758590	758889	F	-	hypothetical protein	-	-	NA	NA
BC0773	NA	NA	Part of operon	758949	TU_758949-760005_R	759844	758903	R	-	fructokinase	G	00051	NA	NA
BC0774	NA	NA	760005	Part of operon	TU_758949-760005_R	761316	759841	R	-	sucrose-6-phosphate hydrolase	G	00052	NA	NA
BC0775	NA	NA	NA	NA	NA	762710	761334	R	-	PTS system, sucrose-specific IIBC component	GG	00500	NA	NA
BC0776	NA	NA	NA	NA	NA	763832	762846	R	-	sucrose operon repressor	K	-	NA	NA
BC0777	3.09646	22.5252	Part of operon	763940	TU_763940-765137_R	764165	763950	R	-	hypothetical protein	-	-	NA	NA
BC0778	2.04964	40.2769	Part of operon	Part of operon	TU_763940-765137_R	764690	764238	R	-	thioredoxin	OC	-	NA	NA
BC0779	1.8553	30.8917	765137	Part of operon	TU_763940-765137_R	765122	764703	R	-	putative disulfide oxidoreductase	O	-	NA	NA
BC0780	NA	NA	NA	NA	NA	765535	765287	R	-	hypothetical protein	-	-	NA	NA
BC0781	NA	NA	NA	NA	NA	766168	765656	R	-	hypothetical protein	-	-	NA	NA
BC0782	NA	NA	NA	NA	NA	767323	766214	R	-	GerB family spore germination protein	-	-	NA	NA
BC0783	NA	NA	NA	NA	NA	768425	767340	R	-	GerC family spore germination protein	-	-	NA	NA
BC0784	NA	NA	NA	NA	NA	769939	768422	R	-	GerA family spore germination protein	-	-	NA	NA
BC0785	NA	NA	NA	NA	NA	770703	770065	R	-	hypothetical protein	-	-	NA	NA
BC0786	1.28563	347.635	770845	771463	TU_770845-771463_F	770900	771460	F	-	nitroreductase family protein	C	-	NA	NA
BC0787	NA	NA	NA	NA	NA	771575	772993	F	-	stage V sporulation protein R	S	-	NA	NA
BC0788	NA	NA	NA	NA	NA	773101	774372	F	-	hypothetical protein	-	-	NA	NA
BC0789	NA	NA	More than one TU	Part of operon	TU_774382-775168_F,TU_775180-775505_F	774646	775518	F	-	glutamyl endopeptidase precursor	E	-	NA	NA
BC0790	NA	NA	Part of operon	More than one TU	TU_775562-775819_F,TU_775180-775505_F	775484	775870	F	-	hypothetical protein	M	-	NA	NA
BC0791	NA	NA	NA	NA	NA	776217	777881	F	-	NADH dehydrogenase	RP	-	NA	NA
BC0792	NA	79.8621	778035	778392	TU_778035-778392_F	778066	778329	F	-	putative cytoplasmic protein	S	-	NA	NA
BC0793	NA	NA	NA	NA	NA	778403	778978	F	-	molybdopterin biosynthesis MoeB protein	OP	-	NA	NA
BC0794	NA	NA	NA	NA	NA	779017	780147	F	-	hydroxyacylglutathione hydrolase	RP	-	NA	NA
BC0795	NA	NA	NA	NA	NA	780172	780405	F	-	molybdopterin biosynthesis MoeB protein	O	-	NA	NA
BC0796	NA	NA	NA	NA	NA	780486	780803	F	-	rhodanese-related sulfurtransferase	P	-	NA	NA
BC0797	NA	NA	NA	NA	NA	780818	781114	F	-	molybdopterin biosynthesis MoeB protein	P	-	NA	NA
BC0798	NA	NA	781579	781663	TU_781579-781663_F	781175	781654	F	-	NADH dehydrogenase	S	-	NA	NA
BC0799	NA	NA	781681	782445	TU_781681-782445_F	781687	782451	F	-	hypothetical protein	R	-	NA	NA
BC0800	NA	NA	782947	782471	TU_782471-782947_R	782925	782485	R	-	hypothetical protein	-	-	NA	NA
BC0801	0.949555	97.0621	784305	783055	TU_783055-784305_R	784309	783074	R	-	LytR family transcriptional regulator	K	-	NA	NA
BC0802	7.61463	82.6376	784573	785604	TU_784573-785604_F	784588	785583	F	-	alcohol dehydrogenase	CR	00010	NA	NA
BC0803	NA	NA	NA	NA	NA	787275	785620	R	-	Sodium-dependent phosphate transporter	P	-	NA	NA
BC0804	NA	NA	788828	787753	TU_787753-788828_R	788829	787627	R	-	quinolone resistence NorA protein	GEPR	-	NA	NA
BC0805	NA	NA	789009	Part of operon	TU_789009-791287_F	789149	790237	F	-	outer surface protein	S	-	NA	NA
BC0806	NA	NA	Part of operon	791287	TU_789009-791287_F	790323	792254	F	-	BigG family transcription antiterminator	GTK	-	NA	NA
BC0807	NA	NA	NA	NA	NA	792365	792685	F	-	PTS system, diacetylchitobiose-specific IIA component	G	02060	NA	NA
BC0808	NA	NA	NA	NA	NA	792687	792992	F	-	PTS system, diacetylchitobiose-specific IIB component	G	02060	NA	NA
BC0809	NA	NA	NA	NA	NA	793073	794386	F	-	PTS system, diacetylchitobiose-specific IIC component	G	02060	NA	NA
BC0810	NA	NA	NA	NA	NA	794362	794640	F	-	hypothetical protein	-	-	NA	NA
BC0811	NA	NA	NA	NA	NA	794630	795715	F	-	outer surface protein	S	-	NA	NA
BC0812	NA	NA	NA	NA	NA	795824	796747	F	-	HEAT repeat-containing PBS lyase	C	-	NA	NA
BC0813	1.13914	901.718	798077	796775	TU_796775-798077_R	798095	796800	R	-	enterotoxin / cell-wall binding protein	TS	-	NA	0.855989
BC0814	NA	NA	Part of operon	798602	TU_798602-801535_R	799833	798640	R	-	ABC transporter permease protein	V	-	NA	NA
BC0815	1.17139	86.8279	801535	Part of operon	TU_798602-801535_R	800495	799821	R	-	ABC transporter ATP-binding protein	V	02010	NA	NA
BC0816	NA	63.0488	More than one TU	More than one TU	TU_801547-801616_R,TU_798602-801535_R	801577	800492	R	-	periplasmic component of efflux system	M	-	NA	NA
BC0817	5.65088	51.8539	801789	802538	TU_801789-802538_F	801807	802541	F	-	hypothetical protein	S	-	NA	NA
BC0818	NA	NA	NA	NA	NA	802658	803497	F	-	oligopeptide transport system permease protein oppB	EP	02010	NA	NA
BC0819	NA	NA	NA	NA	NA	803499	804503	F	-	oligopeptide transport system permease protein oppC	EP	02010	NA	NA
BC0820	NA	NA	805763	805440	TU_805440-805763_R	805861	804545	R	-	branched chain amino acid ABC transporter carrier protein	E	-	NA	NA
BC0821	NA	NA	NA	NA	NA	806649	806080	R	-	CotJC protein	P	-	NA	NA
BC0822	NA	NA	NA	NA	NA	806925	806662	R	-	CotJB protein	-	-	NA	NA
BC0823	NA	NA	NA	NA	NA	807149	806934	R	-	CotJA protein	-	-	NA	NA
BC0824	NA	NA	NA	NA	NA	807244	807612	F	-	lactoylglutathione lyase	E	-	NA	NA
BC0825	NA	NA	NA	NA	NA	807627	808406	F	-	hypothetical protein	-	-	NA	NA
BC0826	NA	NA	NA	NA	NA	809237	808425	R	-	DNA-binding protein	S	-	NA	NA
BC0827	NA	NA	NA	NA	NA	809589	809870	F	-	hypothetical protein	S	-	NA	NA
BC0828	NA	NA	NA	NA	NA	809888	810493	F	-	alkaline phosphatase like protein	S	-	NA	NA
BC0829	NA	NA	NA	NA	NA	810600	810968	F	-	hypothetical protein	I	-	NA	NA
BC0830	NA	NA	NA	NA	NA	810989	811333	F	-	hypothetical protein	-	-	NA	NA
BC0831	NA	NA	NA	NA	NA	811670	811915	F	-	hypothetical protein	-	-	NA	NA
BC0832	NA	NA	812939	814211	TU_812939-814211_F	812167	814627	F	-	similar to putative phosphohydrolases, Icc family	Not in list	-	NA	NA
BC0834	NA	NA	814827	Part of operon	TU_814827-814940_F	814707	814910	F	-	hypothetical protein	-	-	NA	NA
BC0835	NA	NA	Part of operon	814940	TU_814827-814940_F	814923	815093	F	-	hypothetical protein	-	-	NA	NA
BC0836	NA	NA	NA	NA	NA	816521	815122	R	-	similar to Amino acid permease	Not in list	-	NA	NA
BC0838	NA	NA	NA	NA	NA	816720	817907	F	-	Na+/H+ antiporter NapA	P	-	NA	NA
BC0839	1.34657	80.1336	818026	Part of operon	TU_818026-819252_F	818032	818346	F	-	hypothetical protein	-	-	NA	NA
BC0840	1.47984	94.3243	Part of operon	819252	TU_818026-819252_F	818376	819239	F	-	RpiR family transcriptional regulator	K	-	NA	NA
BC0841	NA	NA	819527	821249	TU_819527-821249_F	819547	820431	F	murQ	N-acetylmuramic acid-6-phosphate etherase	R	00520	NA	NA
BC0842	NA	NA	More than one TU	More than one TU	TU_819527-821249_F,TU_821258-821713_F	820474	821820	F	-	PTS system, sucrose-specific IIBC component	GG	00500	NA	NA
BC0843	NA	NA	NA	NA	NA	821869	822942	F	-	outer surface protein	S	-	NA	NA
BC0844	NA	NA	NA	NA	NA	823095	823499	F	-	hypothetical protein	S	-	NA	NA
BC0845	NA	NA	NA	NA	NA	823654	824055	F	-	hypothetical protein	R	-	NA	NA
BC0846	NA	NA	NA	NA	NA	824055	824540	F	-	hypothetical protein	-	-	NA	NA
BC0847	NA	NA	NA	NA	NA	825486	824575	R	-	drug/metabolite exporter family protein	GER	-	NA	NA
BC0848	NA	NA	NA	NA	NA	825693	826187	F	-	AsnC family transcriptional regulator	K	-	NA	NA
BC0849	NA	NA	NA	NA	NA	826317	826772	F	-	acetyltransferase	E	00330	NA	NA
BC0850	NA	NA	NA	NA	NA	827623	826853	R	-	oxidoreductase	R	-	NA	NA
BC0851	NA	NA	NA	NA	NA	827758	828117	F	-	mercuric resistance operon regulatory protein	K	-	NA	NA
BC0852	NA	NA	NA	NA	NA	828530	828874	F	-	quaternary ammonium compound-resistance protein	P	-	NA	NA
BC0853	NA	NA	NA	NA	NA	828877	829191	F	-	quaternary ammonium compound-resistance protein	P	-	NA	NA
BC0854	2.27228	83.3316	829323	830121	TU_829323-830121_F	829343	829921	F	-	TetR family transcriptional regulator	K	-	NA	NA
BC0855	1.45459	23.2554	More than one TU	More than one TU	TU_830828-831318_F,TU_830137-830647_F	830134	831336	F	-	multidrug resistance protein B	GEPR	-	NA	NA
BC0856	NA	NA	NA	NA	NA	831708	831370	R	-	MarR family transcriptional regulator	K	-	NA	NA
BC0857	NA	NA	NA	NA	NA	831866	832417	F	-	hypothetical protein	R	-	NA	NA
BC0858	NA	NA	NA	NA	NA	832441	832989	F	-	modulator of drug activity B	R	-	NA	NA
BC0859	NA	NA	NA	NA	NA	834791	833052	R	-	oligopeptide-binding protein oppA	R	-	NA	NA
BC0860	NA	NA	NA	NA	NA	834897	836159	F	-	multidrug resistance protein B	GEPR	-	NA	NA
BC0861	NA	NA	NA	NA	NA	836414	836211	R	-	hypothetical protein	-	-	NA	NA
BC0862	NA	NA	NA	NA	NA	837240	836725	R	-	protease I	R	-	NA	NA
BC0863	NA	NA	839048	838986	TU_838986-839048_R	839244	837259	R	-	catalase	P	00380	NA	NA
BC0864	NA	NA	NA	NA	NA	840730	839531	R	-	protein ecsB	U	-	NA	NA
BC0865	1.38602	103.792	842556	840802	TU_840802-842556_R	842215	840791	R	-	arginine/ornithine antiporter	E	-	NA	NA
BC0866	NA	NA	More than one TU	More than one TU	TU_842824-843590_F,TU_842724-842815_F	842746	843576	F	-	glutamate racemase	M	00471	NA	NA
BC0867	NA	NA	843688	844370	TU_843688-844370_F	843681	844772	F	-	hypothetical protein	-	-	NA	NA
BC0868	2.82233	306.419	846320	844821	TU_844821-846320_R	846290	844851	R	-	NADP-dependent glyceraldehyde-3-phosphate dehydrogenase	C	00010	NA	NA
BC0869	NA	NA	NA	NA	NA	846698	846516	R	-	hypothetical protein	-	-	NA	NA
BC0870	NA	NA	847371	849390	TU_847371-849390_F	846887	848647	F	-	multidrug ABC transporter permease/ATP-binding protein	V	-	NA	NA
BC0871	NA	NA	More than one TU	More than one TU	TU_850162-850631_F,TU_847371-849390_F	849019	850644	F	-	multidrug ABC transporter permease/ATP-binding protein	V	-	NA	NA
BC0872	1.50272	174.994	850802	Part of operon	TU_850802-853180_F	850939	851736	F	-	cystine-binding protein	ET	-	NA	NA
BC0873	1.40319	150.358	Part of operon	Part of operon	TU_850802-853180_F	851717	852421	F	-	cystine transport system permease protein	E	-	NA	NA
BC0874	1.48532	260.366	Part of operon	853180	TU_850802-853180_F	852450	853184	F	-	cystine transport ATP-binding protein	E	-	NA	NA
BC0875	NA	NA	NA	NA	NA	853439	853236	R	-	small acid-soluble spore protein	-	-	NA	NA
BC0876	NA	NA	NA	NA	NA	853895	854143	F	-	hypothetical protein	-	-	NA	NA
BC0877	NA	NA	NA	NA	NA	855620	854163	R	-	hypothetical protein	HJ	-	NA	NA
BC0878	NA	NA	NA	NA	NA	856702	855641	R	-	hypothetical protein	-	-	NA	NA
BC0879	1.42026	29.7191	More than one TU	More than one TU	TU_856891-858525_F,TU_856785-856876_F	856814	857959	F	-	hypothetical protein	S	-	NA	NA
BC0880	6.94026	1284.88	856891	858525	TU_856891-858525_F	858102	858458	F	-	hypothetical protein	S	-	NA	NA
BC0881	NA	NA	NA	NA	NA	859008	861311	F	-	sensor protein comP	T	02020	NA	NA
BC0882	NA	NA	NA	NA	NA	861347	862003	F	-	two-component response regulator comA	TK	02020	NA	NA
BC0883	4.34009	57.3733	862713	Part of operon	TU_862713-865251_F	862782	864470	F	-	acetolactate synthase	EH	00290	NA	NA
BC0884	3.72261	45.9407	Part of operon	865251	TU_862713-865251_F	864487	865245	F	-	Alpha-acetolactate decarboxylase	Q	00650	NA	NA
BC0885	NA	NA	866102	865547	TU_865547-866102_R	866083	865466	R	-	3-methyladenine DNA glycosylase	L	03410	NA	NA
BC0886	NA	NA	NA	NA	NA	866218	867090	F	-	HAD superfamily hydrolase	R	-	NA	NA
BC0887	5.10128	100.358	867244	NA	TU_867244-871450_F	867476	871450	F	-	collagen adhesion protein	M	-	NA	NA
BC0888	1.63717	413.543	873326	NA	TU_871545-873326_R	872567	871545	R	-	N-acetylmuramoyl-L-alanine amidase	M	-	NA	NA
BC0889	1.92334	78.3	873484	875015	TU_873484-875015_F	873494	874990	F	-	coproporphyrinogen III oxidase	H	00860	NA	NA
BC0890	NA	NA	NA	NA	NA	875313	876869	F	-	acyl-CoA synthetase	IQ	-	NA	NA
BC0891	NA	NA	NA	NA	NA	877619	877422	R	-	hypothetical protein	-	-	NA	NA
BC0892	1.47294	52.3166	878239	877715	TU_877715-878239_R	878218	877754	R	-	hypothetical protein	-	-	NA	NA
BC0893	2.44467	38.063	878389	879937	TU_878389-879937_F	878406	879875	F	-	Sulfate transporter	P	-	NA	NA
BC0894	1.40979	27.7233	880092	Part of operon	TU_880092-882934_F	880211	881731	F	-	polysaccharides export protein	R	-	NA	NA
BC0895	2.11715	28.2961	Part of operon	882934	TU_880092-882934_F	881875	882963	F	-	putative pyruvyl-transferase	S	-	NA	NA
BC0896	1.98258	118.647	883065	884937	TU_883065-884937_F	883110	884972	F	-	S-layer protein / peptidoglycan endo-beta-N-acetylglucosaminidase	G	-	NA	NA
BC0897	NA	NA	886348	885082	TU_885082-886348_R	886413	885019	R	-	hypothetical protein	-	-	NA	NA
BC0898	NA	NA	886680	887593	TU_886680-887593_F	886739	887527	F	-	enoyl-CoA hydratase	I	00071	NA	NA
BC0899	1.7591	106.892	887637	NA	TU_887637-888310_F	887981	888310	F	-	hypothetical protein	S	-	NA	NA
BC0900	NA	NA	888565	NA	TU_888332-888565_R	888511	888332	R	-	hypothetical protein	-	-	NA	NA
BC0901	NA	NA	888590	889719	TU_888590-889719_F	888638	889687	F	-	deblocking aminopeptidase	G	-	NA	NA
BC0902	1.7377	80.938	889928	Part of operon	TU_889928-892685_F	889994	891586	F	-	S-layer protein / N-acetylmuramoyl-L-alanine amidase	M	-	NA	NA
BC0903	1.45402	90.4849	Part of operon	892685	TU_889928-892685_F	891735	892688	F	-	methyltransferase	L	-	NA	NA
BC0904	NA	NA	NA	NA	NA	893105	892794	R	-	hypothetical protein	-	-	NA	NA
BC0905	NA	NA	NA	NA	NA	893175	894179	F	-	proline racemase	E	00330	NA	NA
BC0906	NA	NA	NA	NA	NA	894343	895320	F	-	ornithine cyclodeaminase	E	00330	NA	NA
BC0907	NA	78.3604	895637	897323	TU_895637-897323_F	895869	897266	F	-	oligopeptide-binding protein oppA	E	02010	NA	NA
BC0908	NA	NA	More than one TU	More than one TU	TU_897764-901114_F,TU_895637-897323_F	897322	898272	F	-	oligopeptide transport system permease protein oppB	EP	02010	NA	NA
BC0909	2.66917	83.0632	897764	Part of operon	TU_897764-901114_F	898279	899130	F	-	oligopeptide transport system permease protein oppC	EP	02010	NA	NA
BC0910	3.00079	87.8655	Part of operon	Part of operon	TU_897764-901114_F	899157	900149	F	-	oligopeptide transport ATP-binding protein oppD	EP	02010	NA	NA
BC0911	2.048	111.67	Part of operon	901114	TU_897764-901114_F	900133	901113	F	-	oligopeptide transport ATP-binding protein oppF	E	02010	NA	NA
BC0912	NA	NA	NA	NA	NA	901737	902357	F	-	thioredoxin	O	-	NA	NA
BC0913	NA	NA	NA	NA	NA	902684	903505	F	-	putative cytoplasmic protein	R	-	NA	NA
BC0914	NA	NA	NA	NA	NA	903510	903902	F	-	hypothetical protein	R	-	NA	NA
BC0915	NA	NA	NA	NA	NA	904054	904578	F	-	hypothetical protein	S	-	NA	NA
BC0916	NA	NA	905390	905537	TU_905390-905537_F	905407	905637	F	-	hypothetical protein	-	-	NA	NA
BC0917	NA	32.4363	NA	NA	NA	905756	905905	F	-	putative cytoplasmic protein	S	-	NA	NA
BC0918	NA	NA	906261	906872	TU_906261-906872_F	906295	906597	F	-	hypothetical protein	S	-	NA	NA
BC0919	3.53687	21.7986	More than one TU	More than one TU	TU_906885-907018_F,TU_907033-909495_F,TU_906261-906872_F	906781	907059	F	-	hypothetical protein	-	-	NA	NA
BC0920	3.0422	23.0203	907033	Part of operon	TU_907033-909495_F	907460	909097	F	-	putative cytoplasmic protein	-	-	NA	NA
BC0921	NA	NA	Part of operon	909495	TU_907033-909495_F	909131	909484	F	-	hypothetical protein	-	-	NA	NA
BC0922	NA	NA	NA	NA	NA	909593	909853	F	-	hypothetical protein	-	-	NA	NA
BC0923	NA	NA	NA	NA	NA	909941	910051	F	-	hypothetical protein	-	-	NA	NA
BC0924	NA	NA	NA	NA	NA	910554	910649	F	-	hypothetical protein	-	-	NA	NA
BC0925	NA	NA	NA	NA	NA	910923	911090	F	-	hypothetical protein	-	-	NA	NA
BC0926	NA	NA	NA	NA	NA	911186	911317	F	-	hypothetical protein	-	-	NA	NA
BC0927	NA	NA	NA	NA	NA	911332	911787	F	-	hypothetical protein	-	-	NA	NA
BC0928	NA	NA	NA	NA	NA	912023	912220	F	-	hypothetical protein	-	-	NA	NA
BC0929	NA	NA	NA	NA	NA	912232	912624	F	-	hypothetical protein	-	-	NA	NA
BC0930	NA	NA	NA	NA	NA	912865	913083	F	-	hypothetical protein	-	-	NA	NA
BC0931	NA	NA	NA	NA	NA	913132	913638	F	-	hypothetical protein	-	-	NA	NA
BC0932	NA	NA	NA	NA	NA	913918	914109	F	-	hypothetical protein	-	-	NA	NA
BC0933	NA	NA	NA	NA	NA	914169	914585	F	-	hypothetical protein	-	-	NA	NA
BC0934	NA	NA	NA	NA	NA	915651	915196	R	-	hypothetical protein	-	-	NA	NA
BC0935	NA	NA	NA	NA	NA	917553	916231	R	-	citrate-proton symporter	GEPR	-	NA	NA
BC0936	NA	NA	NA	NA	NA	917779	919395	F	-	two-component sensor kinase citS	T	02020	NA	NA
BC0937	NA	NA	NA	NA	NA	919389	920066	F	-	two-component response regulator citT	KT	02020	NA	NA
BC0938	NA	NA	NA	NA	NA	920096	921076	F	-	tricarboxylate-binding protein	S	-	NA	NA
BC0939	4.11498	65.8623	921181	Part of operon	TU_921181-925814_F	921428	923164	F	-	Type II restriction-modification system restriction subunit	V	-	NA	NA
BC0940	NA	27.0302	Part of operon	Part of operon	TU_921181-925814_F	923157	924491	F	-	Type II restriction-modification system restriction subunit	-	-	NA	NA
BC0941	3.42327	41.5572	Part of operon	925814	TU_921181-925814_F	924579	925700	F	-	Type II restriction-modification system methylation subunit	L	00270	NA	NA
BC0942	NA	NA	NA	NA	NA	926514	927269	F	-	hypothetical protein	-	-	NA	NA
BC0943	NA	23.6706	927348	927928	TU_927348-927928_F	927449	927979	F	-	hypothetical protein	-	-	NA	NA
BC0944	NA	NA	928148	930168	TU_928148-930168_F	928608	930191	F	-	hypothetical protein	SS	-	NA	NA
BC0945	NA	NA	NA	NA	NA	930675	931523	F	-	DNA integration/recombination/invertion protein	L	-	NA	NA
BC0946	NA	NA	NA	NA	NA	932239	933315	F	-	putative cytoplasmic protein	-	-	NA	NA
BC0947	NA	NA	NA	NA	NA	933324	934919	F	-	hypothetical protein	-	-	NA	NA
BC0948	NA	NA	NA	NA	NA	934891	935643	F	-	hypothetical protein	-	-	NA	NA
BC0949	NA	NA	NA	NA	NA	936380	940021	F	-	hypothetical protein	EH	-	NA	NA
BC0950	NA	NA	NA	NA	NA	940078	940242	F	-	CopG family transcriptional regulator	-	-	NA	NA
BC0951	NA	NA	NA	NA	NA	940699	941037	F	-	hypothetical protein	-	-	NA	NA
BC0952	NA	NA	NA	NA	NA	941038	941292	F	-	hypothetical protein	-	-	NA	NA
BC0953	NA	NA	NA	NA	NA	941301	942038	F	-	MerR family transcriptional regulator	K	-	NA	NA
BC0954	1.89742	1960.56	942268	943079	TU_942268-943079_F	942294	943040	F	-	tcdA-E operon negative regulator	-	-	NA	2.3381
BC0955	NA	NA	NA	NA	NA	943646	944509	F	-	Phage replication protein	L	-	NA	NA
BC0956	NA	NA	NA	NA	NA	944497	945792	F	-	replicative DNA helicase	L	03030	NA	NA
BC0957	NA	NA	945806	946060	TU_945806-946060_F	945837	946004	F	-	hypothetical protein	-	-	NA	NA
BC0958	NA	NA	More than one TU	More than one TU	TU_946077-946576_R,TU_946682-947100_R	946917	946144	R	-	transcriptional regulator	K	-	NA	NA
BC0959	NA	NA	947180	948062	TU_947180-948062_F	947193	947960	F	-	hypothetical protein	R	-	NA	NA
BC0960	NA	60.5155	948140	NA	TU_948140-948410_F	948210	948410	F	-	hypothetical protein	-	-	NA	NA
BC0961	NA	NA	948668	NA	TU_948587-948668_R	949162	948587	R	-	TetR family transcriptional regulator	K	-	NA	NA
BC0962	NA	NA	950053	950807	TU_950053-950807_F	949305	950780	F	-	lincomycin resistance protein	GEPR	-	NA	NA
BC0963	2.12884	48.7431	951063	951677	TU_951063-951677_F	951132	951680	F	-	hypothetical protein	-	-	NA	NA
BC0964	NA	NA	NA	NA	NA	952361	952906	F	-	ribosomal-protein-alanine acetyltransferase	J	-	NA	NA
BC0965	3.09113	595.205	953423	Part of operon	TU_953423-954986_F	953514	954101	F	-	hypothetical protein	-	-	NA	NA
BC0966	NA	52.5928	Part of operon	954986	TU_953423-954986_F	954158	954820	F	-	hypothetical protein	M	-	NA	NA
BC0967	NA	NA	NA	NA	NA	955157	955543	F	-	hypothetical protein	-	-	NA	NA
BC0968	NA	NA	NA	NA	NA	957005	955623	R	-	putative hydrolase	R	-	NA	NA
BC0969	NA	NA	957532	957388	TU_957388-957532_R	957530	957363	R	-	hypothetical protein	-	-	NA	NA
BC0970	NA	NA	NA	NA	NA	958048	958374	F	-	hypothetical protein	-	-	NA	NA
BC0971	NA	NA	NA	NA	NA	960049	958643	R	-	carboxylic ester hydrolase	R	-	NA	NA
BC0972	NA	NA	960722	960800	TU_960722-960800_F	960477	961061	F	-	hypothetical protein	R	-	NA	NA
BC0973	NA	NA	961170	961822	TU_961170-961822_F	961178	961732	F	-	hypothetical protein	T	-	NA	NA
BC0974	NA	NA	962334	961887	TU_961887-962334_R	962177	961911	R	-	hypothetical protein	-	-	NA	NA
BC0975	NA	NA	NA	NA	NA	962617	963075	F	-	MarR family transcriptional regulator	K	-	NA	NA
BC0976	NA	NA	NA	NA	NA	963059	963652	F	-	CDP-diacylglycerol--serine O-phosphatidyltransferase	I	00260	NA	NA
BC0977	NA	NA	NA	NA	NA	963692	964063	F	-	ATP synthase protein I	-	-	NA	NA
BC0978	NA	NA	NA	NA	NA	964378	965013	F	-	teicoplanin resistance protein vanZ	V	-	NA	NA
BC0979	NA	NA	965191	965134	TU_965134-965191_R	966111	965113	R	-	dihydroxyacetone kinase	G	00561	NA	NA
BC0980	NA	NA	NA	NA	NA	966697	966131	R	-	TetR family transcriptional regulator	K	-	NA	NA
BC0981	NA	NA	966857	967924	TU_966857-967924_F	966876	968627	F	-	dihydroxyacetone kinase	G	00561	NA	NA
BC0982	NA	NA	NA	NA	NA	969094	968792	R	-	hypothetical protein	-	-	NA	NA
BC0983	NA	NA	NA	NA	NA	969373	969564	F	-	hypothetical protein	-	-	NA	NA
BC0984	NA	NA	NA	NA	NA	969579	969815	F	-	DNA-binding protein	-	-	NA	NA
BC0985	NA	NA	NA	NA	NA	970372	970010	R	-	hypothetical protein	-	-	NA	NA
BC0986	3.36196	22.647	972157	972545	TU_972157-972545_F	971287	972396	F	-	response regulator aspartate phosphatase	R	-	NA	NA
BC0987	NA	NA	NA	NA	NA	972793	973182	F	-	hypothetical protein	-	-	NA	NA
BC0988	NA	NA	NA	NA	NA	974697	973804	R	-	XRE family transcriptional regulator	RK	-	NA	NA
BC0989	2.02516	50.5066	975041	975285	TU_975041-975285_F	975066	975347	F	-	hypothetical protein	-	-	NA	NA
BC0990	2.85457	81.831	976020	975785	TU_975785-976020_R	976003	975839	R	-	hypothetical protein	-	-	NA	NA
BC0991	1.00374	124.782	976429	978183	TU_976429-978183_F	976481	978214	F	-	S-layer-like domain-containing protein	D	-	NA	NA
BC0992	1.89782	80.0238	978314	979010	TU_978314-979010_F	978302	978985	F	-	hypothetical protein	-	-	NA	NA
BC0993	NA	NA	NA	NA	NA	979121	979453	F	-	PadR family transcriptional regulator	K	-	NA	NA
BC0994	NA	NA	NA	NA	NA	979467	980078	F	-	hypothetical protein	-	-	NA	NA
BC0995	NA	NA	NA	NA	NA	980668	980426	R	-	hypothetical protein	-	-	NA	NA
BC0996	NA	NA	NA	NA	NA	980946	981359	F	-	hypothetical protein	-	-	NA	NA
BC0997	NA	NA	NA	NA	NA	981899	981444	R	-	hypothetical protein	-	-	NA	NA
BC0998	NA	NA	NA	NA	NA	982113	982502	F	-	general stress protein 17M	-	-	NA	NA
BC0999	NA	NA	NA	NA	NA	982553	982753	F	-	hypothetical protein	S	-	NA	NA
BC1000	NA	NA	NA	NA	NA	982829	983080	F	-	hypothetical protein	S	-	NA	NA
BC1001	NA	NA	NA	NA	NA	983462	983262	R	-	hypothetical protein	-	-	NA	NA
BC1002	NA	NA	983768	Part of operon	TU_983768-985772_F	983659	983997	F	-	anti-sigma B factor antagonist	T	-	NA	NA
BC1003	NA	NA	Part of operon	Part of operon	TU_983768-985772_F	984004	984486	F	-	serine-protein kinase RsbW	T	-	NA	NA
BC1004	4.71987	21.9164	Part of operon	Part of operon	TU_983768-985772_F	984449	985225	F	-	RNA polymerase sigma factor SigB	K	-	NA	NA
BC1005	4.66251	21.7693	Part of operon	985772	TU_983768-985772_F	985290	985736	F	-	bacterioferritin	P	-	NA	NA
BC1006	NA	NA	986544	986995	TU_986544-986995_F	985909	987051	F	-	sigma factor sigB regulation protein rsbU	TTK	-	NA	NA
BC1007	NA	NA	More than one TU	More than one TU	TU_987096-987766_R,TU_987773-988130_R	987948	987091	R	-	chemotaxis protein methyltransferase	NT	02020	NA	NA
BC1008	NA	NA	988130	987773	TU_987773-988130_R	990655	987965	R	-	two component system histidine kinase	TTT	02020	NA	NA
BC1009	NA	NA	NA	NA	NA	991111	990860	R	-	hypothetical protein	-	-	NA	NA
BC1010	NA	NA	NA	NA	NA	991525	992055	F	-	hypothetical protein	-	-	NA	NA
BC1011	NA	NA	NA	NA	NA	992117	992398	F	-	hypothetical protein	-	-	NA	NA
BC1012	1.77243	51.723	992483	992870	TU_992483-992870_F	992535	992846	F	-	hypothetical protein	S	-	NA	NA
BC1013	NA	NA	NA	NA	NA	993734	993429	R	-	hypothetical protein	-	-	NA	NA
BC1014	1.5227	27.3569	994693	993835	TU_993835-994693_R	994818	993826	R	-	quinone oxidoreductase	CR	-	NA	NA
BC1015	NA	NA	NA	NA	NA	994994	995980	F	-	choloylglycine hydrolase	M	00121	NA	NA
BC1016	NA	NA	NA	NA	NA	996260	996102	R	-	hypothetical protein	-	-	NA	NA
BC1017	NA	NA	NA	NA	NA	996334	996759	F	-	hypothetical protein	-	-	NA	NA
BC1018	NA	NA	996864	996789	TU_996789-996864_R	996972	996787	R	-	hypothetical protein	-	-	NA	NA
BC1019	NA	NA	998414	999785	TU_998414-999785_F	997181	998422	F	-	phosphoesterase	L	-	NA	NA
BC1020	1.34621	52.2585	More than one TU	More than one TU	TU_999791-1003259_F,TU_998414-999785_F	998419	1001343	F	-	hypothetical protein	S	-	NA	NA
BC1021	1.82609	235.815	999791	Part of operon	TU_999791-1003259_F	1001385	1002329	F	-	3'-5' exoribonuclease YhaM	R	-	NA	NA
BC1022	7.36693	30.4395	Part of operon	1003259	TU_999791-1003259_F	1002632	1002964	F	-	hypothetical protein	-	-	NA	NA
BC1023	NA	NA	NA	NA	NA	1004051	1003425	R	-	amino acid transporter LysE	E	-	NA	NA
BC1024	NA	NA	NA	NA	NA	1004923	1005867	F	-	glyoxalase family protein	E	-	NA	NA
BC1025	NA	NA	NA	NA	NA	1005923	1006900	F	-	glyoxalase family protein	E	-	NA	NA
BC1026	NA	NA	NA	NA	NA	1007124	1008236	F	-	response regulator aspartate phosphatase	R	-	NA	NA
BC1027	NA	NA	NA	NA	NA	1008692	1009468	F	-	lipase	R	-	NA	NA
BC1028	NA	NA	NA	NA	NA	1009547	1009747	F	-	hypothetical protein	-	-	NA	NA
BC1029	NA	NA	NA	NA	NA	1009962	1010813	F	-	hypothetical protein	-	-	NA	NA
BC1030	NA	NA	1011500	1011601	TU_1011500-1011601_F	1011087	1011746	F	-	hypothetical protein	-	-	NA	NA
BC1031	NA	NA	NA	NA	NA	1012100	1013296	F	-	oxalate decarboxylase	GR	00630	NA	NA
BC1032	NA	NA	NA	NA	NA	1013680	1014129	F	-	transcriptional repressor	K	-	NA	NA
BC1033	3.5733	61.6964	1014208	Part of operon	TU_1014208-1019166_F	1014227	1014787	F	-	glycerol uptake operon antiterminator regulatory protein	K	-	NA	NA
BC1034	2.50632	322.992	Part of operon	Part of operon	TU_1014208-1019166_F	1014999	1015835	F	-	glycerol uptake facilitator protein	G	-	NA	NA
BC1035	2.39914	345.598	Part of operon	Part of operon	TU_1014208-1019166_F	1015849	1017339	F	glpK	glycerol kinase	C	00561	NA	NA
BC1036	1.74258	597.578	Part of operon	1019166	TU_1014208-1019166_F	1017473	1019155	F	-	glycerol-3-phosphate dehydrogenase	C	00564	NA	NA
BC1037	NA	NA	1019271	1019597	TU_1019271-1019597_F	1019261	1019602	F	-	PadR family transcriptional regulator	K	-	NA	NA
BC1038	NA	NA	More than one TU	More than one TU	TU_1019271-1019597_F,TU_1019647-1020371_F	1019595	1020371	F	-	teicoplanin resistance protein vanZ	D	-	NA	NA
BC1039	NA	95.8345	1021038	NA	TU_1020811-1021038_R	1020975	1020811	R	-	hypothetical protein	-	-	NA	NA
BC1040	NA	NA	NA	NA	NA	1021842	1021279	R	-	hypothetical protein	-	-	NA	NA
BC1041	4.51828	23.6254	1024361	1021975	TU_1021975-1024361_R	1024264	1021931	R	-	ATP-dependent DNA helicase rep	R	03420	NA	NA
BC1042	NA	NA	NA	NA	NA	1024545	1024790	F	-	putative cytoplasmic protein	-	-	NA	NA
BC1043	2.38076	362.548	Part of operon	1024845	TU_1024845-1025919_R	1025733	1024873	R	prsA	peptidylprolyl isomerase	O	-	NA	NA
BC1044	1.11833	397.98	1025919	Part of operon	TU_1024845-1025919_R	1026065	1025853	R	-	hypothetical protein	-	-	NA	NA
BC1045	NA	43.6642	1026374	1026241	TU_1026241-1026374_R	1026351	1026157	R	-	hypothetical protein	-	-	NA	NA
BC1046	NA	NA	1026667	NA	TU_1026667-1026802_F	1026467	1026802	F	-	hypothetical protein	-	-	NA	NA
BC1047	3.63066	57.7942	1027423	NA	TU_1026808-1027423_R	1027365	1026808	R	-	transcriptional regulator Hpr	K	-	NA	NA
BC1048	2.2901	317.707	Part of operon	1027598	TU_1027598-1028662_R	1028104	1027664	R	-	hypothetical protein	R	-	NA	NA
BC1049	5.46914	394.98	1028662	Part of operon	TU_1027598-1028662_R	1028641	1028207	R	-	bis(5'-nucleosyl)-tetraphosphatase (asymmetrical)	FGR	-	NA	NA
BC1050	1.62865	21.7986	More than one TU	More than one TU	TU_1029186-1029298_F,TU_1029308-1031869_F	1029203	1029946	F	-	ABC-type transporter ATP-binding protein ecsA	V	-	NA	NA
BC1051	1.35636	64.2303	1029308	Part of operon	TU_1029308-1031869_F	1029939	1031150	F	-	protein ecsB	U	-	NA	NA
BC1052	1.69931	71.5843	Part of operon	1031869	TU_1029308-1031869_F	1031164	1031871	F	-	protein ecsC	-	-	NA	NA
BC1053	NA	NA	NA	NA	NA	1032193	1032774	F	-	TetR family transcriptional regulator	K	-	NA	NA
BC1054	NA	NA	NA	NA	NA	1032735	1032944	F	-	hypothetical protein	-	-	NA	NA
BC1055	NA	NA	1033099	Part of operon	TU_1033099-1035727_F	1033024	1033488	F	-	hypothetical protein	S	-	NA	NA
BC1056	2.24573	21.7806	Part of operon	Part of operon	TU_1033099-1035727_F	1033494	1034945	F	-	hypothetical protein	S	-	NA	NA
BC1057	NA	NA	Part of operon	Part of operon	TU_1033099-1035727_F	1035032	1035475	F	-	hypothetical protein	-	-	NA	NA
BC1058	NA	NA	Part of operon	1035727	TU_1033099-1035727_F	1035472	1035738	F	-	hypothetical protein	-	-	NA	NA
BC1059	NA	NA	NA	NA	NA	1036077	1036613	F	-	TetR family transcriptional regulator	K	-	NA	NA
BC1060	NA	NA	NA	NA	NA	1036938	1044272	F	-	collagen adhesion protein	M	-	NA	NA
BC1061	NA	NA	NA	NA	NA	1044736	1045488	F	-	hypothetical protein	S	-	NA	NA
BC1062	NA	NA	1046047	1046381	TU_1046047-1046381_F	1045506	1046231	F	-	3-oxoacyl-[acyl-carrier protein] reductase	IQR	00061	NA	NA
BC1063	NA	NA	More than one TU	More than one TU	TU_1046047-1046381_F,TU_1047015-1048159_F	1046321	1047262	F	-	drug/metabolite exporter family protein	GER	-	NA	NA
BC1064	2.64065	23.8002	1047015	1048159	TU_1047015-1048159_F	1047493	1047969	F	-	hypothetical protein	S	-	NA	NA
BC1065	NA	NA	More than one TU	More than one TU	TU_1047015-1048159_F,TU_1048526-1049358_F	1047962	1049377	F	-	hypothetical protein	S	-	NA	NA
BC1066	5.35943	63.5048	1050101	1049409	TU_1049409-1050101_R	1050086	1049589	R	-	Signal transduction protein TRAP	R	-	NA	NA
BC1067	NA	NA	1051327	Part of operon	TU_1051327-1055961_F	1050214	1052331	F	-	multimodular transpeptidase-transglycosylase PBP 2C	M	-	NA	NA
BC1068	1.39996	177.951	Part of operon	Part of operon	TU_1051327-1055961_F	1052509	1053555	F	hemE	uroporphyrinogen decarboxylase	H	00860	NA	NA
BC1069	1.6562	261.564	Part of operon	Part of operon	TU_1051327-1055961_F	1053588	1054505	F	hemH	ferrochelatase	H	00860	NA	NA
BC1070	1.64893	211.023	Part of operon	1055961	TU_1051327-1055961_F	1054539	1055945	F	-	protoporphyrinogen oxidase	H	00860	NA	NA
BC1071	NA	NA	NA	NA	NA	1057354	1056002	R	-	hypothetical protein	S	-	NA	NA
BC1072	NA	NA	More than one TU	More than one TU	TU_1059001-1059973_F,TU_1057577-1058960_F	1057746	1059962	F	-	endonuclease/exonuclease/phosphatase family protein	IR	-	NA	NA
BC1073	NA	NA	NA	NA	NA	1060096	1060395	F	-	hypothetical protein	-	-	NA	NA
BC1074	NA	NA	NA	NA	NA	1061313	1060450	R	-	hypothetical protein	-	-	NA	NA
BC1075	NA	NA	1061506	1061584	TU_1061506-1061584_F	1061526	1061927	F	-	Beta-lactamase repressor	K	-	NA	NA
BC1076	NA	NA	NA	NA	NA	1061930	1063879	F	-	methicillin resistance mecR1 protein	KT	-	NA	NA
BC1077	NA	NA	1064066	1064720	TU_1064066-1064720_F	1064153	1064725	F	-	TetR family transcriptional regulator	K	-	NA	NA
BC1078	NA	NA	NA	NA	NA	1064943	1068047	F	-	Phage infection protein	S	-	NA	NA
BC1079	NA	NA	NA	NA	NA	1068193	1068405	F	-	hypothetical protein	-	-	NA	NA
BC1080	NA	NA	NA	NA	NA	1068392	1068715	F	-	transcriptional regulator	S	-	NA	NA
BC1081	NA	NA	NA	NA	NA	1069095	1068742	R	-	PlcR-regulated protein PRP2	-	-	NA	NA
BC1082	NA	NA	NA	NA	NA	1069229	1069738	F	-	ribosomal-protein-alanine acetyltransferase	KR	-	NA	NA
BC1083	2.17007	82.0257	1069792	NA	TU_1069792-1070946_F	1069993	1070946	F	-	LacI family transcription regulator	K	-	NA	NA
BC1084	NA	NA	NA	NA	TU_1070986-1071114_R	1071114	1070986	R	-	hypothetical protein	-	-	NA	NA
BC1085	1.83245	119.912	NA	Part of operon	TU_1071324-1073073_F	1071324	1072058	F	-	metal-dependent hydrolase	R	-	NA	NA
BC1086	2.24781	79.7072	Part of operon	1073073	TU_1071324-1073073_F	1072068	1073057	F	-	lipoate-protein ligase A	H	00785	NA	NA
BC1087	NA	NA	NA	NA	NA	1073176	1073625	F	-	hypothetical protein	-	-	NA	NA
BC1088	NA	NA	NA	NA	NA	1073787	1075319	F	-	acyl-CoA synthetase	IQ	00071	NA	NA
BC1089	NA	NA	NA	NA	NA	1075337	1075663	F	-	S-layer protein	-	-	NA	NA
BC1090	NA	NA	NA	NA	NA	1075838	1076404	F	-	Sulfate-binding protein	P	02010	NA	NA
BC1091	NA	NA	NA	NA	NA	1076361	1076891	F	-	Sulfate-binding protein	P	02010	NA	NA
BC1092	NA	NA	NA	NA	NA	1076926	1077753	F	-	Sulfate transport system permease protein cysT	O	02010	NA	NA
BC1093	NA	NA	NA	NA	NA	1077765	1078622	F	-	Sulfate transport system permease protein cysW	P	02010	NA	NA
BC1094	NA	NA	NA	NA	NA	1078636	1079709	F	-	Sulfate transport ATP-binding protein cysA	P	02010	NA	NA
BC1095	NA	NA	NA	NA	NA	1080506	1079919	R	-	hypothetical protein	-	-	NA	NA
BC1096	NA	NA	NA	NA	NA	1081019	1081264	F	-	hypothetical protein	-	-	NA	NA
BC1097	NA	NA	NA	NA	NA	1081485	1081703	F	-	hypothetical protein	-	-	NA	NA
BC1098	NA	NA	NA	NA	NA	1081753	1082232	F	-	hypothetical protein	R	-	NA	NA
BC1099	NA	NA	NA	NA	NA	1082464	1082997	F	-	hypothetical protein	-	-	NA	NA
BC1100	NA	NA	NA	NA	NA	1083671	1084081	F	-	hypothetical protein	-	-	NA	NA
BC1101	NA	NA	NA	NA	NA	1084290	1085081	F	-	internalin G	S	-	NA	NA
BC1102	NA	NA	NA	NA	NA	1085128	1085382	F	-	hypothetical protein	-	-	NA	NA
BC1103	NA	NA	NA	NA	NA	1085883	1086254	F	-	hypothetical protein	-	-	NA	NA
BC1104	NA	NA	NA	NA	NA	1086286	1086708	F	-	hypothetical protein	-	-	NA	NA
BC1105	NA	NA	NA	NA	NA	1087146	1087463	F	-	putative cytoplasmic protein	-	-	NA	NA
BC1106	NA	NA	NA	NA	NA	1087731	1088195	F	-	hypothetical protein	TK	-	NA	NA
BC1107	NA	NA	1088805	Part of operon	TU_1088805-1089553_F	1088430	1088987	F	-	hypothetical protein	-	-	NA	NA
BC1108	NA	NA	Part of operon	1089553	TU_1088805-1089553_F	1089028	1089654	F	-	hypothetical protein	-	-	NA	NA
BC1109	NA	NA	NA	NA	NA	1089754	1090611	F	-	hypothetical protein	-	-	NA	NA
BC1110	2.09537	164.225	1092495	1091338	TU_1091338-1092495_R	1092459	1091449	R	-	cytotoxin K	-	-	NA	NA
BC1111	1.84697	34.4288	1092740	Part of operon	TU_1092740-1094974_F	1092751	1093857	F	-	phosphoesterase	R	-	NA	NA
BC1112	NA	NA	Part of operon	1094974	TU_1092740-1094974_F	1093991	1094968	F	-	metal-dependent phosphohydrolase	R	-	NA	NA
BC1113	NA	NA	1095469	1095002	TU_1095002-1095469_R	1096136	1095012	R	-	sigma-M negative effector	-	-	NA	NA
BC1114	NA	NA	NA	NA	NA	1096627	1096142	R	-	RNA polymerase sigma factor	K	-	NA	NA
BC1115	NA	NA	1096653	1097784	TU_1096653-1097784_F	1096765	1097667	F	-	AraC family transcriptional regulator	KS	-	NA	NA
BC1116	NA	NA	More than one TU	More than one TU	TU_1098000-1098085_F,TU_1096653-1097784_F	1097686	1098093	F	-	glyoxalase/bleomycin resistance protein/dioxygenase superfamily protein	E	-	NA	NA
BC1117	NA	82.1507	1098273	1098613	TU_1098273-1098613_F	1098363	1098515	F	-	hypothetical protein	-	-	NA	NA
BC1118	NA	NA	More than one TU	More than one TU	TU_1098841-1099867_R,TU_1100507-1100566_R	1100639	1098897	R	-	two-component sensor kinase yvrG	T	-	NA	NA
BC1119	NA	NA	NA	NA	NA	1101353	1100649	R	-	two-component response regulator yvrH	TK	-	NA	NA
BC1120	NA	NA	1101626	1102089	TU_1101626-1102089_F	1101488	1102342	F	-	CAAX amino protease	R	-	NA	NA
BC1121	NA	NA	NA	NA	NA	1102344	1102607	F	-	hypothetical protein	-	-	NA	NA
BC1122	NA	20.2727	NA	NA	NA	1102732	1103031	F	-	hypothetical protein	-	-	NA	NA
BC1123	NA	NA	1104167	1104544	TU_1104167-1104544_F	1103270	1104538	F	-	Zinc metalloprotease	O	-	NA	NA
BC1124	1.59782	33.7878	1105094	Part of operon	TU_1105094-1107486_F	1104673	1106400	F	-	methyl-accepting chemotaxis protein	NT	02020	NA	NA
BC1125	NA	NA	Part of operon	1107486	TU_1105094-1107486_F	1106864	1107496	F	-	S-layer-like domain-containing protein	-	-	NA	NA
BC1126	3.0228	223.632	1107717	1108440	TU_1107717-1108440_F	1107737	1108402	F	-	S-layer-like domain-containing protein	-	-	NA	NA
BC1127	NA	NA	1108845	1108900	TU_1108845-1108900_F	1108649	1110211	F	-	malate synthase	C	00620	NA	NA
BC1128	NA	NA	NA	NA	NA	1110235	1111512	F	-	isocitrate lyase	C	00630	NA	NA
BC1129	NA	NA	NA	NA	NA	1112413	1111622	R	-	trifolitoxin immunity protein	MR	-	NA	NA
BC1130	NA	NA	NA	NA	NA	1112927	1112433	R	-	hypothetical protein	-	-	NA	NA
BC1131	3.10075	69.5631	1113052	1113449	TU_1113052-1113449_F	1113211	1113414	F	-	cold shock protein	K	-	NA	NA
BC1132	NA	NA	NA	NA	NA	1113815	1113612	R	-	hypothetical protein	-	-	NA	NA
BC1133	NA	NA	1114361	1114148	TU_1114148-1114361_R	1114347	1114162	R	-	hypothetical protein	-	-	NA	NA
BC1134	NA	NA	NA	NA	NA	1114632	1115213	F	-	competence transcription factor	K	-	NA	NA
BC1135	NA	NA	NA	NA	NA	1115649	1116242	F	-	alkaline phosphatase like protein	S	-	NA	NA
BC1136	NA	NA	1116787	Part of operon	TU_1116787-1124516_F	1116299	1116862	F	-	signal peptidase I	U	03060	NA	NA
BC1137	2.44601	66.201	Part of operon	Part of operon	TU_1116787-1124516_F	1116979	1120494	F	-	ATP-dependent nuclease subunit B	L	-	NA	NA
BC1138	2.32197	105.223	Part of operon	Part of operon	TU_1116787-1124516_F	1120491	1124216	F	-	ATP-dependent nuclease subunit A	L	-	NA	NA
BC1139	3.73262	39.4191	Part of operon	NA	TU_1116787-1124516_F	1124229	1124516	F	-	hypothetical protein	-	-	NA	NA
BC1140	NA	NA	Part of operon	NA	TU_1124649-1125288_R	1124870	1124649	R	-	spore germination protein PF	-	-	NA	NA
BC1141	NA	NA	1125288	Part of operon	TU_1124649-1125288_R	1125282	1124908	R	-	spore germination protein PE	J	-	NA	NA
BC1142	NA	NA	NA	NA	NA	1125504	1125310	R	-	spore germination protein PD	-	-	NA	NA
BC1143	NA	NA	NA	NA	NA	1126125	1125511	R	-	spore germination protein PC	-	-	NA	NA
BC1144	NA	NA	NA	NA	NA	1126399	1126193	R	-	spore germination protein PB	-	-	NA	NA
BC1145	NA	NA	NA	NA	NA	1126635	1126414	R	-	spore germination protein PA	-	-	NA	NA
BC1146	NA	NA	NA	NA	NA	1126911	1126732	R	-	stage 0 sporulation regulatory protein	-	-	NA	NA
BC1147	NA	NA	1126951	1127702	TU_1126951-1127702_F	1127150	1128058	F	-	fumarylacetoacetate hydrolase family protein	Q	-	NA	NA
BC1148	NA	NA	NA	NA	NA	1128376	1128095	R	-	hypothetical protein	-	-	NA	NA
BC1149	2.20163	71.1741	1129711	1128490	TU_1128490-1129711_R	1129677	1128487	R	rocD	ornithine--oxo-acid transaminase	E	00330	NA	NA
BC1150	2.04163	97.0955	1129801	1130222	TU_1129801-1130222_F	1129828	1130193	F	-	hypothetical protein	-	-	NA	NA
BC1151	NA	NA	NA	NA	NA	1130878	1130324	R	-	hypothetical protein	-	-	NA	NA
BC1152	NA	NA	NA	NA	NA	1131118	1132125	F	-	asparagine synthetase	E	00250	NA	NA
BC1153	NA	NA	NA	NA	NA	1132169	1132966	F	-	asparagine synthetase	E	00250	NA	NA
BC1154	0.899277	31.2537	More than one TU	More than one TU	TU_1133131-1133270_F,TU_1133285-1133365_F,TU_1133379-1133731_FTU_1134111-1135635_F	1133155	1134114	F	-	ferrochelatase	H	00860	NA	NA
BC1155	3.91611	43.1157	1134111	1135635	TU_1134111-1135635_F	1134174	1135640	F	-	catalase	P	00380	NA	NA
BC1156	NA	NA	1136431	1136372	TU_1136372-1136431_R	1137140	1135908	R	-	ammonium transporter	P	-	NA	NA
BC1157	NA	NA	NA	NA	NA	1137359	1138654	F	-	Alpha-amylase	G	-	NA	NA
BC1158	NA	NA	NA	NA	NA	1138960	1139856	F	-	XRE family transcriptional regulator	K	-	NA	NA
BC1159	2.12958	150.587	1141303	1140677	TU_1140677-1141303_R	1141201	1140710	R	-	putative nucleotide-binding protein	S	-	NA	NA
BC1160	1.15972	141.529	1141391	1142313	TU_1141391-1142313_F	1141438	1142286	F	-	S1 RNA-binding domain-containing protein	S	-	NA	NA
BC1161	NA	NA	NA	NA	NA	1143197	1142340	R	prsA	peptidylprolyl isomerase	O	-	NA	NA
BC1162	NA	NA	NA	NA	NA	1143457	1143326	R	-	hypothetical protein	-	-	NA	NA
BC1163	NA	NA	NA	NA	NA	1143534	1144415	F	-	hypothetical protein	S	-	NA	NA
BC1164	NA	NA	Part of operon	1144482	TU_1144482-1145694_R	1144638	1144441	R	-	hypothetical protein	-	-	NA	NA
BC1165	1.80049	46.4398	NA	Part of operon	TU_1144482-1145694_R	1145694	1144885	R	-	HAD superfamily hydrolase	R	-	NA	NA
BC1166	NA	NA	NA	1145814	TU_1145789-1145814_F	1145789	1145923	F	-	hypothetical protein	-	-	NA	NA
BC1167	1.31804	63.2159	1145983	1146363	TU_1145983-1146363_F	1146180	1146365	F	-	hypothetical protein	-	-	NA	NA
BC1168	2.284	65.4712	1146543	1149180	TU_1146543-1149180_F	1146575	1149175	F	-	ClpB protein	O	-	NA	NA
BC1169	NA	691.251	1149433	1149198	TU_1149198-1149433_R	1149396	1149214	R	-	hypothetical protein	-	-	NA	NA
BC1170	NA	NA	NA	NA	NA	1149553	1150287	F	-	putative hydrolase	R	-	NA	NA
BC1171	NA	NA	NA	NA	NA	1150317	1151189	F	-	glucose epimerase	MG	-	NA	NA
BC1172	NA	114.726	1151223	1151463	TU_1151223-1151463_F	1151244	1151420	F	-	ComZ protein	G	-	NA	NA
BC1173	1.52139	1293.92	1152100	Part of operon	TU_1152100-1154356_F	1152127	1153059	F	-	3-oxoacyl-(acyl carrier protein) synthase III	I	00061	NA	NA
BC1174	1.65939	1220.22	Part of operon	1154356	TU_1152100-1154356_F	1153091	1154329	F	-	3-oxoacyl-(acyl carrier protein) synthase II	IQ	00061	NA	1.64333
BC1175	NA	NA	NA	NA	NA	1154437	1155225	F	-	putative cytoplasmic protein	O	-	NA	NA
BC1176	NA	NA	1156014	NA	TU_1156014-1156115_F	1155369	1156115	F	-	hypothetical protein	-	-	NA	NA
BC1177	3.58364	159.12	Part of operon	NA	TU_1156474-1158167_R	1157462	1156474	R	-	similar to Tryptophanyl-tRNA synthetase; EC_number 6.1.1.2	Not in list	-	NA	NA
BC1178	NA	NA	1158167	Part of operon	TU_1156474-1158167_R	1158241	1157861	R	-	hypothetical protein	-	-	NA	NA
BC1179	NA	NA	NA	NA	NA	1158561	1160216	F	-	oligopeptide-binding protein oppA	E	02010	NA	NA
BC1180	NA	NA	1160235	Part of operon	TU_1160235-1164275_F	1160334	1161272	F	-	oligopeptide transport system permease protein oppB	EP	02010	NA	NA
BC1181	NA	NA	Part of operon	Part of operon	TU_1160235-1164275_F	1161269	1162285	F	-	oligopeptide transport system permease protein oppC	EP	02010	NA	NA
BC1182	5.40986	91.9306	Part of operon	Part of operon	TU_1160235-1164275_F	1162304	1163347	F	-	oligopeptide transport ATP-binding protein oppD	EP	02010	NA	NA
BC1183	NA	39.8523	Part of operon	NA	TU_1160235-1164275_F	1163340	1164275	F	-	oligopeptide transport ATP-binding protein oppF	E	02010	NA	NA
BC1184	1.77721	42.9007	1165833	NA	TU_1164419-1165833_R	1165864	1164419	R	-	Na+ driven multidrug efflux pump	V	-	NA	NA
BC1185	1.99217	55.6802	1166160	NA	TU_1166160-1167863_F	1166217	1167863	F	-	oligopeptide-binding protein oppA	E	02010	NA	NA
BC1186	4.07437	46.7895	1168111	NA	TU_1167894-1168111_R	1168097	1167894	R	-	hypothetical protein	-	-	NA	NA
BC1187	NA	NA	1168541	Part of operon	TU_1168541-1169100_F	1168430	1168576	F	-	hypothetical protein	-	-	NA	NA
BC1188	NA	30.7162	Part of operon	1169100	TU_1168541-1169100_F	1168691	1169086	F	spxA	transcriptional regulator Spx	P	-	NA	NA
BC1189	NA	NA	NA	NA	NA	1169810	1169136	R	-	integral membrane protein	P	-	NA	NA
BC1190	1.86404	143.653	1170067	1170935	TU_1170067-1170935_F	1170156	1170839	F	-	adaptor protein	OTN	-	NA	NA
BC1191	NA	NA	More than one TU	More than one TU	TU_1170067-1170935_F,TU_1171064-1172310_F	1170912	1172456	F	cls	cardiolipin synthetase	I	00564	NA	NA
BC1192	NA	NA	1173734	Part of operon	TU_1173734-1175659_F	1172537	1173781	F	-	putative competence protein/transcription factor	R	-	NA	NA
BC1193	12.5065	98.4087	Part of operon	NA	TU_1173734-1175659_F	1173833	1175659	F	-	oligoendopeptidase F	E	-	NA	NA
BC1194	0.857756	53.5322	Part of operon	NA	TU_1176192-1178292_R	1177085	1176192	R	-	putative cytoplasmic protein	Q	-	NA	NA
BC1195	1.29735	74.6823	Part of operon	Part of operon	TU_1176192-1178292_R	1177483	1177085	R	-	globin family protein	R	-	NA	NA
BC1196	NA	NA	1178292	Part of operon	TU_1176192-1178292_R	1178230	1177652	R	-	putative cytoplasmic protein	S	-	NA	NA
BC1197	4.95801	132.699	1178347	Part of operon	TU_1178347-1181157_F	1178375	1178746	F	-	hypothetical protein	-	-	NA	NA
BC1198	2.76026	252.295	Part of operon	Part of operon	TU_1178347-1181157_F	1178765	1179415	F	-	GTP pyrophosphokinase	S	00230	NA	NA
BC1199	2.88536	259.299	Part of operon	Part of operon	TU_1178347-1181157_F	1179434	1180231	F	ppnK	inorganic polyphosphate/ATP-NAD kinase	G	00760	NA	NA
BC1200	3.17653	274.937	Part of operon	1181157	TU_1178347-1181157_F	1180261	1181139	F	-	ribosomal large subunit pseudouridine synthase D	J	-	NA	NA
BC1201	NA	NA	NA	NA	NA	1182575	1181188	R	-	similar to Cell surface protein	Not in list	-	NA	NA
BC1202	NA	NA	1183472	1182626	TU_1182626-1183472_R	1183452	1182712	R	-	bis(5'-nucleosyl)-tetraphosphatase PrpE	T	-	NA	NA
BC1203	NA	NA	NA	NA	NA	1184689	1183529	R	-	cell division protein ftsW	D	-	NA	NA
BC1204	NA	NA	NA	NA	NA	1185854	1184928	R	-	glycosyltransferase	M	-	NA	NA
BC1205	NA	NA	NA	NA	NA	1186620	1185868	R	-	methyltransferase	QR	-	NA	NA
BC1206	NA	NA	NA	NA	NA	1187650	1186805	R	-	macrocin O-methyltransferase	-	-	NA	NA
BC1207	NA	NA	NA	NA	NA	1188159	1187773	R	-	collagen-like exosporium surface protein	-	-	NA	NA
BC1208	NA	NA	NA	NA	NA	1188563	1189666	F	-	Beta 1,4 glucosyltransferase	RM	-	NA	NA
BC1209	NA	NA	NA	NA	NA	1189878	1190567	F	-	O-antigen biosynthesis protein rfbC	QR	-	NA	NA
BC1210	NA	NA	NA	NA	NA	1190564	1191250	F	-	hypothetical protein	-	-	NA	NA
BC1211	NA	NA	NA	NA	NA	1191265	1191945	F	-	hypothetical protein	-	-	NA	NA
BC1212	NA	NA	NA	NA	NA	1191960	1192697	F	-	glucose-1-phosphate thymidylyltransferase	M	00521	NA	NA
BC1213	NA	NA	NA	NA	NA	1192706	1193251	F	-	dTDP-4-dehydrorhamnose 3,5-epimerase	M	00521	NA	NA
BC1214	NA	NA	1193890	1194150	TU_1193890-1194150_F	1193267	1194238	F	-	dTDP-glucose 4,6-dehydratase	M	00521	NA	NA
BC1215	NA	NA	NA	NA	NA	1194251	1195105	F	-	dTDP-4-dehydrorhamnose reductase	M	00521	NA	NA
BC1216	2.95994	1918.57	1195121	1196002	TU_1195121-1196002_F	1195214	1195984	F	-	enoyl-(acyl carrier protein) reductase	I	00061	NA	NA
BC1217	NA	NA	NA	NA	NA	1196146	1196670	F	-	hypothetical protein	-	-	NA	NA
BC1218	NA	NA	NA	NA	NA	1197189	1196731	R	-	spore coat protein Y	-	-	NA	NA
BC1219	NA	NA	NA	NA	NA	1197315	1197674	F	-	integral membrane protein	KL	-	NA	NA
BC1220	NA	NA	NA	NA	NA	1197761	1197961	F	-	hypothetical protein	-	-	NA	NA
BC1221	NA	NA	NA	NA	NA	1198539	1198036	R	-	hypothetical protein	-	-	NA	NA
BC1222	NA	NA	NA	NA	NA	1199177	1198707	R	-	spore coat protein Y	-	-	NA	NA
BC1223	2.19827	22.3617	Part of operon	1199339	TU_1199339-1203338_R	1201386	1199320	R	-	ATP-dependent DNA helicase	L	03420	NA	NA
BC1224	6.45863	149.692	Part of operon	Part of operon	TU_1199339-1203338_R	1201909	1201487	R	-	acetyltransferase	KR	-	NA	NA
BC1225	5.44512	216.506	Part of operon	Part of operon	TU_1199339-1203338_R	1202429	1201911	R	-	hypothetical protein	J	-	NA	NA
BC1226	3.27806	102.031	1203338	Part of operon	TU_1199339-1203338_R	1203254	1202523	R	-	Acetyl esterase	P	-	NA	NA
BC1227	4.057	37.3444	1203427	Part of operon	TU_1203427-1204558_F	1203458	1204369	F	-	drug/metabolite exporter family protein	GER	-	NA	NA
BC1228	NA	NA	Part of operon	1204558	TU_1203427-1204558_F	1204393	1204593	F	-	hypothetical protein	-	-	NA	NA
BC1229	NA	NA	NA	NA	NA	1204597	1204842	F	-	hypothetical protein	-	-	NA	NA
BC1230	NA	NA	NA	NA	NA	1205265	1204867	R	-	Ig-like domain-containing protein	N	-	NA	NA
BC1231	3.21886	47.4263	1207068	1205287	TU_1205287-1207068_R	1206899	1205421	R	-	Sodium/proline symporter	ER	-	NA	NA
BC1232	NA	NA	NA	NA	NA	1207773	1209200	F	-	anthranilate synthase component I	EH	00400	NA	NA
BC1233	NA	NA	1209682	Part of operon	TU_1209682-1210817_F	1209197	1209784	F	-	anthranilate synthase component II	EH	00400	NA	NA
BC1234	NA	NA	Part of operon	Part of operon	TU_1209682-1210817_F	1209781	1210806	F	trpD	anthranilate phosphoribosyltransferase	E	00400	NA	NA
BC1235	NA	NA	Part of operon	1210817	TU_1209682-1210817_F	1210808	1211569	F	trpC	indole-3-glycerol-phosphate synthase	E	00400	NA	NA
BC1236	NA	NA	NA	1212872	TU_1211572-1212872_F	1211572	1212180	F	-	N-(5'-phosphoribosyl)anthranilate isomerase	E	00400	NA	NA
BC1237	NA	NA	More than one TU	More than one TU	TU_1212908-1213375_F,TU_1211572-1212872_F	1212177	1213370	F	-	tryptophan synthase subunit beta	E	00260	NA	NA
BC1238	NA	NA	1212908	1213375	TU_1212908-1213375_F	1213374	1214150	F	trpA	tryptophan synthase subunit alpha	E	00260	NA	NA
BC1239	NA	NA	NA	NA	NA	1214224	1214583	F	-	hypothetical protein	-	-	NA	NA
BC1240	NA	NA	NA	NA	NA	1214707	1216197	F	-	L-lactate permease	C	-	NA	NA
BC1241	NA	NA	NA	NA	NA	1216288	1216974	F	-	hypothetical protein	S	-	NA	NA
BC1242	NA	NA	NA	NA	NA	1217819	1216986	R	-	integral membrane protein	-	-	NA	NA
BC1243	NA	NA	NA	NA	NA	1218016	1218786	F	-	hypothetical protein	-	-	NA	NA
BC1244	NA	NA	NA	NA	NA	1218806	1220041	F	-	hypothetical protein	S	-	NA	NA
BC1245	NA	NA	NA	NA	NA	1220518	1220087	R	-	hypothetical protein	-	-	NA	NA
BC1246	7.01514	30.6748	1220657	1222142	TU_1220657-1222142_F	1220716	1222050	F	-	NADH dehydrogenase	R	-	NA	NA
BC1247	1.60439	55.0261	1222179	NA	TU_1222179-1222621_F	1222211	1222621	F	-	hypothetical protein	-	-	NA	NA
BC1248	1.26732	45.2257	1223734	NA	TU_1222652-1223734_R	1224193	1222652	R	-	NADH oxidase (NOXASE)	C	-	NA	NA
BC1249	NA	NA	1225546	1225015	TU_1225015-1225546_R	1226143	1224209	R	-	putative cytoplasmic protein	S	-	NA	NA
BC1250	NA	NA	NA	NA	NA	1228074	1226155	R	-	hypothetical protein	-	-	NA	NA
BC1251	3.17574	323.572	Part of operon	1228186	TU_1228186-1232808_R	1229458	1228199	R	-	dihydrolipoamide succinyltransferase	C	00020	NA	NA
BC1252	2.00238	275.312	1232808	Part of operon	TU_1228186-1232808_R	1232459	1229592	R	sucA	2-oxoglutarate dehydrogenase E1 component	C	00020	NA	NA
BC1253	NA	NA	1233277	1233381	TU_1233277-1233381_F	1233283	1233492	F	-	PbsX family transcriptional regulator	K	-	NA	NA
BC1254	NA	NA	NA	NA	NA	1233495	1233872	F	-	hypothetical protein	T	-	NA	NA
BC1255	NA	NA	NA	NA	NA	1233901	1234083	F	-	hypothetical protein	-	-	NA	NA
BC1256	NA	NA	NA	NA	NA	1234217	1234579	F	-	hypothetical protein	-	-	NA	NA
BC1257	NA	NA	NA	NA	NA	1234639	1234848	F	-	hypothetical protein	-	-	NA	NA
BC1258	NA	NA	NA	NA	NA	1234921	1235337	F	-	hypothetical protein	-	-	NA	NA
BC1259	2.57611	87.9891	1235576	1236255	TU_1235576-1236255_F	1235654	1236229	F	-	hypothetical protein	-	-	NA	NA
BC1260	NA	NA	NA	NA	NA	1236366	1236294	R	-	Val tRNA	-	-	NA	NA
BC1261	NA	NA	More than one TU	Part of operon	TU_1238298-1238562_F,TU_1237025-1238281_F	1236890	1238407	F	-	ATP/GTP-binding protein	LLR	-	NA	NA
BC1262	NA	NA	Part of operon	More than one TU	TU_1238617-1238756_F,TU_1238298-1238562_F,TU_1238762-1239814_F	1238414	1239412	F	-	hypothetical protein	-	-	NA	NA
BC1263	NA	NA	1238762	1239814	TU_1238762-1239814_F	1239584	1239691	F	-	Phage integrase family protein	-	-	NA	NA
BC1264	NA	NA	NA	NA	NA	1240375	1241619	F	-	hypothetical protein	-	-	NA	NA
BC1265	NA	NA	NA	NA	NA	1241946	1242929	F	-	putative cytoplasmic protein	-	-	NA	NA
BC1266	NA	NA	NA	NA	NA	1244315	1243083	R	-	integral membrane protein	-	-	NA	NA
BC1267	NA	NA	NA	NA	NA	1244803	1244606	R	-	hypothetical protein	-	-	NA	NA
BC1268	NA	NA	NA	NA	NA	1245027	1244830	R	-	hypothetical protein	-	-	NA	NA
BC1269	NA	NA	NA	NA	NA	1245455	1246207	F	-	hypothetical protein	L	-	NA	NA
BC1270	NA	NA	NA	NA	NA	1246627	1247475	F	-	hypothetical protein	J	-	NA	NA
BC1271	NA	NA	1247625	1248505	TU_1247625-1248505_F	1247690	1249384	F	-	hypothetical protein	-	-	NA	NA
BC1272	NA	NA	1250799	1250853	TU_1250799-1250853_F	1249737	1250849	F	-	DNA integration/recombination/invertion protein	L	-	NA	NA
BC1273	NA	NA	NA	NA	NA	1251020	1250948	R	-	Val tRNA	-	-	NA	NA
BC1274	NA	NA	NA	NA	NA	1252584	1252363	R	-	hypothetical protein	-	-	NA	NA
BC1275	NA	NA	NA	NA	NA	1253507	1252752	R	-	methyltransferase	QR	-	NA	NA
BC1276	2.17239	32.0095	1253838	1254234	TU_1253838-1254234_F	1254029	1254256	F	-	hypothetical protein	-	-	NA	NA
BC1277	1.32395	92.0314	1254330	1255697	TU_1254330-1255697_F	1254375	1255694	F	-	D-alanyl-D-alanine carboxypeptidase	M	-	NA	NA
BC1278	NA	NA	NA	NA	NA	1255885	1256454	F	-	Signal peptidase I	U	03060	NA	NA
BC1279	NA	NA	NA	NA	NA	1256509	1257102	F	-	spore coat-associated protein N	-	-	NA	NA
BC1280	NA	NA	NA	NA	NA	1257218	1258057	F	-	hypothetical protein	-	-	NA	NA
BC1281	NA	NA	NA	NA	NA	1258438	1259037	F	-	cell envelope-bound metalloprotease (camelysin)	K	-	NA	NA
BC1282	1.49753	48.3113	1259465	1259098	TU_1259098-1259465_R	1259433	1259110	R	-	SinR protein	K	-	NA	NA
BC1283	NA	NA	NA	NA	NA	1259647	1259513	R	-	SinI protein	-	-	NA	NA
BC1284	NA	NA	1259950	1261233	TU_1259950-1261233_F	1260014	1262380	F	-	immune inhibitor A precursor	S	-	NA	NA
BC1285	1.67431	24.3035	More than one TU	More than one TU	TU_1262507-1263785_F,TU_1263795-1268609_F	1262552	1263919	F	-	aldehyde dehydrogenase	C	00010	NA	NA
BC1286	0.676639	287.418	1263795	Part of operon	TU_1263795-1268609_F	1264160	1265143	F	-	spermidine/putrescine ABC transporter ATP-binding protein	E	02010	NA	NA
BC1287	1.49563	134.199	Part of operon	Part of operon	TU_1263795-1268609_F	1265140	1265988	F	-	spermidine/putrescine ABC transporter permease	E	02010	NA	NA
BC1288	1.23885	239.466	Part of operon	Part of operon	TU_1263795-1268609_F	1265995	1266795	F	-	spermidine/putrescine ABC transporter permease	E	02010	NA	NA
BC1289	1.43332	307.506	Part of operon	Part of operon	TU_1263795-1268609_F	1266834	1267883	F	-	spermidine/putrescine-binding protein	E	02010	NA	NA
BC1290	NA	NA	Part of operon	1268609	TU_1263795-1268609_F	1267973	1268590	F	-	phosphatidylglycerophosphatase B	I	-	NA	NA
BC1291	NA	NA	1268682	1270908	TU_1268682-1270908_F	1268701	1270893	F	-	MMPL family protein	R	-	NA	NA
BC1292	NA	NA	NA	NA	NA	1270995	1271411	F	-	hypothetical protein	-	-	NA	NA
BC1293	2.57615	28.5222	1271492	1272686	TU_1271492-1272686_F	1271512	1272435	F	-	ribosomal large subunit pseudouridine synthase D	J	-	NA	NA
BC1294	NA	NA	More than one TU	More than one TU	TU_1271492-1272686_F,TU_1272803-1273053_F	1272527	1273144	F	-	hypothetical protein	-	-	NA	NA
BC1295	NA	NA	NA	NA	NA	1274012	1273185	R	-	hypothetical protein	S	-	NA	NA
BC1296	NA	NA	1274894	1274537	TU_1274537-1274894_R	1275796	1274468	R	-	(S)-2-hydroxy-acid oxidase subunit GlcF	C	00630	NA	NA
BC1297	NA	NA	NA	NA	NA	1277205	1275793	R	-	(S)-2-hydroxy-acid oxidase chain D	C	00630	NA	NA
BC1298	NA	NA	NA	NA	NA	1278438	1277323	R	-	carbohydrate diacid regulator	KT	-	NA	NA
BC1299	NA	NA	1279230	Part of operon	TU_1279230-1280284_F	1278575	1279549	F	-	surface antigen	S	-	NA	NA
BC1300	1.1213	27.7543	Part of operon	1280284	TU_1279230-1280284_F	1279542	1280213	F	-	two-component response regulator	TK	-	NA	NA
BC1301	NA	NA	More than one TU	More than one TU	TU_1280874-1281643_F,TU_1279230-1280284_F	1280217	1281617	F	-	two component system histidine kinase	T	-	NA	NA
BC1302	2.52097	512.872	1281916	Part of operon	TU_1281916-1285734_F	1282033	1282689	F	-	GntR family transcriptional regulator	K	-	NA	NA
BC1303	2.02541	38.856	Part of operon	Part of operon	TU_1281916-1285734_F	1282858	1283577	F	-	(S)-2-hydroxy-acid oxidase, iron-sulfur chain	C	-	NA	NA
BC1304	NA	NA	Part of operon	Part of operon	TU_1281916-1285734_F	1283594	1285015	F	-	iron-sulfur cluster-binding protein	C	-	NA	NA
BC1305	1.98425	27.9427	Part of operon	1285734	TU_1281916-1285734_F	1285015	1285725	F	-	hypothetical protein	S	-	NA	NA
BC1306	NA	NA	NA	NA	NA	1285839	1286561	F	-	ComC protein	NOU	-	NA	NA
BC1307	NA	NA	1286680	1286908	TU_1286680-1286908_F	1286531	1286887	F	-	hypothetical protein	-	-	NA	NA
BC1308	NA	NA	More than one TU	More than one TU	TU_1287537-1287606_R,TU_1286933-1287470_R	1287766	1286915	R	-	nitrite transporter	P	-	1.58452	NA
BC1309	2.46266	227.277	1289019	1287966	TU_1287966-1289019_R	1288768	1287968	R	-	TerC-like protein	P	-	NA	NA
BC1310	NA	NA	1290257	1289929	TU_1289929-1290257_R	1290377	1289058	R	-	potassium uptake protein KtrB	P	-	NA	NA
BC1311	NA	NA	NA	NA	NA	1290678	1290493	R	-	small acid-soluble spore protein	-	-	NA	NA
BC1312	NA	NA	More than one TU	More than one TU	TU_1291093-1292160_R,TU_1290973-1291077_R	1291269	1290826	R	-	3-hydroxybutyryl-CoA dehydratase	I	-	NA	NA
BC1313	4.04503	61.2586	Part of operon	1291093	TU_1291093-1292160_R	1291895	1291371	R	-	PhaP protein	-	-	NA	NA
BC1314	2.52113	61.6165	1292160	Part of operon	TU_1291093-1292160_R	1292048	1291938	R	-	PhaQ protein	-	-	NA	NA
BC1315	NA	57.8268	More than one TU	More than one TU	TU_1291093-1292160_R,TU_1292321-1292414_R,TU_1292179-1292295_R	1292388	1292104	R	-	PhaQ protein	K	-	NA	NA
BC1316	NA	NA	NA	NA	NA	1292547	1293068	F	-	PhaR protein	-	-	NA	NA
BC1317	NA	NA	1293093	1293953	TU_1293093-1293953_F	1293219	1293962	F	fabG	acetoacetyl-CoA reductase	IQR	00650	NA	NA
BC1318	NA	NA	NA	NA	NA	1294045	1295130	F	-	poly(R)-hydroxyalkanoic acid synthase, class III, PhaC subunit	I	00650	NA	NA
BC1319	1.02748	20.8187	More than one TU	More than one TU	TU_1295863-1297794_F,TU_1295323-1295842_F	1295234	1296421	F	-	oxidoreductase	E	-	NA	NA
BC1320	1.16005	77.1864	1295863	NA	TU_1295863-1297794_F	1296445	1297794	F	-	potassium uptake protein KtrB	P	-	NA	NA
BC1321	NA	NA	1298031	NA	TU_1297833-1298031_R	1298168	1297833	R	-	hypothetical protein	-	-	NA	NA
BC1322	NA	NA	NA	NA	NA	1298308	1298469	F	-	hypothetical protein	-	-	NA	NA
BC1323	NA	NA	NA	NA	NA	1298698	1299774	F	-	2-aminoethylphosphonate-binding protein	P	02010	NA	NA
BC1324	NA	NA	NA	NA	NA	1299794	1300795	F	-	2-aminoethylphosphonate transport ATP-binding protein phnT	E	02010	NA	NA
BC1325	NA	NA	NA	NA	NA	1300802	1302553	F	-	2-aminoethylphosphonate transport system permease protein phnU	P	02010	NA	NA
BC1326	NA	NA	NA	NA	NA	1302566	1303258	F	-	phosphonoacetaldehyde hydrolase	R	00440	NA	NA
BC1327	NA	NA	NA	NA	NA	1303385	1304482	F	-	2-aminoethylphosphonate--pyruvate transaminase	E	00440	NA	NA
BC1328	NA	NA	NA	NA	NA	1304479	1305663	F	-	saccharopine dehydrogenase [NADP+, L-lysine forming]	E	-	NA	NA
BC1329	NA	NA	NA	NA	NA	1305704	1306486	F	-	DeoR family transcriptional regulator	KG	-	NA	NA
BC1330	NA	NA	NA	NA	NA	1306581	1306775	F	-	hypothetical protein	-	-	NA	NA
BC1331	2.09734	26.9947	1306885	1309303	TU_1306885-1309303_F	1306926	1309208	F	-	internalin	SM	-	NA	NA
BC1332	NA	NA	NA	NA	NA	1309541	1310169	F	-	similar to Methylthioribose salvage protein (putative aldolase)	Not in list	-	NA	NA
BC1333	NA	NA	NA	NA	NA	1310296	1310919	F	-	CBS domain-containing protein	R	-	NA	NA
BC1334	NA	NA	NA	NA	NA	1311862	1311092	R	-	hypothetical protein	S	-	NA	NA
BC1335	NA	NA	1312542	NA	TU_1312542-1312625_F	1312344	1312625	F	-	stage 0 sporulation regulatory protein	-	-	NA	NA
BC1336	NA	NA	NA	NA	TU_1312655-1314151_R	1314151	1312655	R	-	sporulation kinase D	T	02020	NA	NA
BC1337	3.7742	34.4681	NA	Part of operon	TU_1314347-1317070_F	1314347	1314793	F	-	MarR family transcriptional regulator	K	-	NA	NA
BC1338	2.74025	65.251	Part of operon	Part of operon	TU_1314347-1317070_F	1314950	1316644	F	-	oligoendopeptidase F	E	-	NA	NA
BC1339	NA	NA	Part of operon	1317070	TU_1314347-1317070_F	1316796	1317314	F	-	hypothetical protein	-	-	NA	NA
BC1340	NA	NA	NA	NA	NA	1318608	1317544	R	-	sporulation kinase	T	02020	NA	NA
BC1341	1.2619	400.024	1318935	Part of operon	TU_1318935-1321474_F	1319096	1319758	F	-	aluminum resistance protein	R	-	NA	NA
BC1342	1.44549	270.115	Part of operon	Part of operon	TU_1318935-1321474_F	1319758	1320249	F	-	6-pyruvoyl tetrahydrobiopterin synthase	H	00790	NA	NA
BC1343	1.44499	391.291	Part of operon	Part of operon	TU_1318935-1321474_F	1320242	1320958	F	-	organic radical activating protein	O	-	NA	NA
BC1344	2.52917	495.513	Part of operon	NA	TU_1318935-1321474_F	1320977	1321474	F	-	7-cyano-7-deazaguanine reductase	R	-	NA	NA
BC1345	6.18568	144.15	1321767	NA	TU_1321523-1321767_R	1321708	1321523	R	-	hypothetical protein	S	-	NA	NA
BC1346	NA	NA	NA	NA	NA	1321886	1321791	R	-	hypothetical protein	-	-	NA	NA
BC1347	NA	NA	NA	NA	NA	1321942	1322124	F	-	hypothetical protein	-	-	NA	NA
BC1348	NA	NA	NA	NA	NA	1322213	1322815	F	-	hypothetical protein	-	-	NA	NA
BC1349	4.70818	196.243	1323509	1322843	TU_1322843-1323509_R	1323429	1322851	R	-	acetyltransferase	KR	00350	NA	NA
BC1350	1.67531	304.643	1323546	Part of operon	TU_1323546-1324396_F	1323764	1323958	F	-	hypothetical protein	-	-	NA	NA
BC1351	3.05561	58.2868	Part of operon	1324396	TU_1323546-1324396_F	1324059	1324376	F	-	hypothetical protein	-	-	NA	NA
BC1352	2.80128	41.2046	1324402	Part of operon	TU_1324402-1328369_F	1324544	1324789	F	-	hypothetical protein	-	-	NA	NA
BC1353	2.09768	712.186	Part of operon	Part of operon	TU_1324402-1328369_F	1324854	1325213	F	nrdI	ribonucleotide reductase stimulatory protein	F	-	NA	NA
BC1354	1.93798	439.991	Part of operon	Part of operon	TU_1324402-1328369_F	1325200	1327284	F	-	ribonucleotide-diphosphate reductase subunit alpha	F	00230	NA	NA
BC1355	2.59308	192.664	Part of operon	1328369	TU_1324402-1328369_F	1327366	1328334	F	nrdF	ribonucleotide-diphosphate reductase subunit beta	F	00230	NA	NA
BC1356	1.91316	48.9524	1328545	Part of operon	TU_1328545-1329176_F	1328551	1328931	F	-	GntR family transcriptional regulator	K	-	NA	NA
BC1357	NA	NA	Part of operon	1329176	TU_1328545-1329176_F	1328982	1329626	F	-	ABC transporter ATP-binding protein	V	-	NA	NA
BC1358	NA	NA	1330296	Part of operon	TU_1330296-1332108_F	1329623	1330414	F	-	ABC transporter permease protein	-	-	NA	NA
BC1359	2.04918	80.3723	Part of operon	Part of operon	TU_1330296-1332108_F	1330429	1331331	F	-	bacitracin transport ATP-binding protein bcrA	V	02010	NA	NA
BC1360	NA	NA	Part of operon	1332108	TU_1330296-1332108_F	1331331	1332107	F	-	bacitracin transport permease protein BCRB	R	02010	NA	NA
BC1361	NA	NA	1332976	NA	TU_1332976-1333323_F	1332310	1333323	F	-	CAAX amino protease	R	-	NA	NA
BC1362	NA	57.6054	1333744	NA	TU_1333353-1333744_R	1333535	1333353	R	-	hypothetical protein	-	-	NA	NA
BC1363	NA	NA	More than one TU	More than one TU	TU_1333353-1333744_R,TU_1333750-1334151_R	1334088	1333636	R	-	leucine-responsive regulatory protein	K	-	NA	NA
BC1364	NA	NA	NA	NA	NA	1334212	1334625	F	-	hypothetical protein	S	-	NA	NA
BC1365	NA	NA	NA	NA	NA	1334633	1335190	F	-	isochorismatase	Q	01053	NA	NA
BC1366	NA	NA	NA	NA	NA	1335277	1335675	F	-	SSEB protein	-	-	NA	NA
BC1367	NA	NA	NA	NA	NA	1336623	1335703	R	-	muramoyltetrapeptide carboxypeptidase	V	-	NA	NA
BC1368	NA	NA	1336732	1337824	TU_1336732-1337824_F	1336736	1337827	F	-	nitropropane dioxygenase/trans-enoyl-CoA reductase family protein	R	00910	NA	NA
BC1369	4.0723	197.776	Part of operon	1337831	TU_1337831-1342314_R	1339024	1337849	R	-	protein dltD precursor	M	-	NA	NA
BC1370	NA	226.514	Part of operon	Part of operon	TU_1337831-1342314_R	1339260	1339021	R	-	D-alanine--poly(phosphoribitol) ligase subunit 2	IQ	00473	NA	NA
BC1371	2.14801	214.894	Part of operon	Part of operon	TU_1337831-1342314_R	1340503	1339328	R	-	protein dltB	M	-	NA	NA
BC1372	1.88175	306.22	Part of operon	Part of operon	TU_1337831-1342314_R	1342014	1340500	R	-	D-alanine--poly(phosphoribitol) ligase subunit 1	Q	00473	NA	NA
BC1373	2.18633	332.998	1342314	Part of operon	TU_1337831-1342314_R	1342173	1342027	R	-	hypothetical protein	-	-	NA	NA
BC1374	NA	NA	1342701	1343142	TU_1342701-1343142_F	1342511	1343680	F	-	N-acyl-L-amino acid amidohydrolase	R	00330	NA	NA
BC1375	1.15531	144.314	1343836	Part of operon	TU_1343836-1345338_F	1343905	1344081	F	-	hypothetical protein	-	-	NA	NA
BC1376	0.979441	665.778	Part of operon	Part of operon	TU_1343836-1345338_F	1344074	1344520	F	-	flavodoxin	C	-	NA	NA
BC1377	1.79557	130.437	Part of operon	1345338	TU_1343836-1345338_F	1344545	1345318	F	-	hypothetical protein	-	-	NA	NA
BC1378	NA	NA	NA	NA	NA	1345502	1345663	F	-	hypothetical protein	-	-	NA	NA
BC1379	NA	NA	NA	NA	NA	1346568	1345666	R	-	gentamicin resistance protein	R	-	NA	NA
BC1380	NA	NA	NA	NA	NA	1346853	1347176	F	-	hypothetical protein	-	-	NA	NA
BC1381	NA	NA	NA	NA	NA	1347407	1347258	R	-	hypothetical protein	-	-	NA	NA
BC1382	NA	NA	NA	NA	NA	1347599	1347426	R	-	hypothetical protein	-	-	NA	NA
BC1383	NA	NA	More than one TU	More than one TU	TU_1347689-1348703_R,TU_1348749-1349050_R	1349034	1347676	R	-	multidrug efflux protein	V	-	NA	NA
BC1384	2.12827	102.837	1349182	NA	TU_1349182-1350012_F	1349221	1350012	F	uppP	undecaprenyl pyrophosphate phosphatase	V	00550	NA	NA
BC1385	7.6787	39.4495	1350659	NA	TU_1350042-1350659_R	1350596	1350042	R	-	thioredoxin	OOC	-	NA	NA
BC1386	NA	NA	NA	NA	NA	1351094	1350663	R	-	hypothetical protein	-	-	NA	NA
BC1387	NA	NA	NA	NA	NA	1351253	1351675	F	-	MarR family transcriptional regulator	K	-	NA	NA
BC1388	NA	51.9812	1351732	NA	TU_1351732-1351985_F	1351830	1351985	F	-	hypothetical protein	-	-	NA	NA
BC1389	NA	NA	More than one TU	More than one TU	TU_1352008-1352077_R,TU_1352204-1352748_R	1353243	1352008	R	-	proton/sodium-glutamate symport protein	C	-	NA	NA
BC1390	NA	NA	1355390	NA	TU_1355390-1355865_F	1354522	1355865	F	-	potassium uptake protein KtrB	P	-	NA	NA
BC1391	NA	NA	1355914	NA	TU_1355901-1355914_R	1356275	1355901	R	-	hypothetical protein	-	-	NA	NA
BC1392	NA	NA	NA	NA	NA	1356512	1356823	F	-	hypothetical protein	S	-	NA	NA
BC1393	NA	34.6542	1357402	1357184	TU_1357184-1357402_R	1357298	1357182	R	-	hypothetical protein	-	-	NA	NA
BC1394	NA	NA	NA	NA	NA	1357730	1357482	R	-	hypothetical protein	-	-	NA	NA
BC1395	NA	NA	NA	NA	NA	1358051	1357809	R	-	hypothetical protein	-	-	NA	NA
BC1396	NA	NA	NA	NA	NA	1358466	1359362	F	-	branched-chain amino acid aminotransferase	EH	00280	NA	NA
BC1397	NA	NA	NA	NA	NA	1359678	1361379	F	-	similar to Acetolactate synthase large subunit; EC_number 4.1.3.18	Not in list	-	NA	NA
BC1398	NA	NA	NA	NA	NA	1361376	1361885	F	ilvH	acetolactate synthase 3 regulatory subunit	E	00290	NA	NA
BC1399	NA	NA	NA	NA	NA	1361906	1362922	F	-	ketol-acid reductoisomerase	EH	00290	NA	NA
BC1400	NA	NA	NA	NA	NA	1362936	1364444	F	-	2-isopropylmalate synthase	E	00290	NA	NA
BC1401	NA	NA	NA	NA	NA	1364522	1365586	F	-	3-isopropylmalate dehydrogenase	CE	00290	NA	NA
BC1402	NA	NA	NA	NA	NA	1365586	1366980	F	-	isopropylmalate isomerase large subunit	E	00290	NA	NA
BC1403	NA	NA	NA	NA	NA	1366955	1367539	F	leuD	isopropylmalate isomerase small subunit	E	00290	NA	NA
BC1404	NA	NA	NA	NA	NA	1367850	1369112	F	hisZ	ATP phosphoribosyltransferase regulatory subunit	E	00340	NA	NA
BC1405	NA	NA	NA	NA	NA	1369088	1369723	F	hisG	ATP phosphoribosyltransferase catalytic subunit	E	00340	NA	NA
BC1406	NA	NA	NA	NA	NA	1369735	1371024	F	hisD	histidinol dehydrogenase	E	00340	NA	NA
BC1407	NA	NA	NA	NA	NA	1371024	1371608	F	hisB	imidazoleglycerol-phosphate dehydratase	E	00340	NA	NA
BC1408	NA	NA	NA	NA	NA	1371609	1372238	F	hisH	imidazole glycerol phosphate synthase subunit HisH	E	00340	NA	NA
BC1409	NA	NA	1372761	Part of operon	TU_1372761-1374002_F	1372211	1372930	F	-	1-(5-phosphoribosyl)-5-[(5-phosphoribosylamino)methylideneamino] imidazole-4-carboxamide isomerase	E	00340	NA	NA
BC1410	NA	NA	Part of operon	Part of operon	TU_1372761-1374002_F	1372924	1373682	F	-	imidazole glycerol phosphate synthase subunit HisF	E	00340	NA	NA
BC1411	NA	NA	Part of operon	Part of operon	TU_1372761-1374002_F	1373679	1373984	F	hisI	phosphoribosyl-AMP cyclohydrolase	E	00340	NA	NA
BC1412	NA	NA	Part of operon	1374002	TU_1372761-1374002_F	1373995	1374318	F	hisE	phosphoribosyl-ATP pyrophosphatase	E	00340	NA	NA
BC1413	NA	NA	More than one TU	More than one TU	TU_1375242-1375328_F,TU_1375339-1375574_F	1374406	1375347	F	-	histidinol-phosphatase	ER	00340	NA	NA
BC1414	NA	NA	1375339	1375574	TU_1375339-1375574_F	1375416	1375583	F	-	hypothetical protein	-	-	NA	NA
BC1415	2.42665	129.728	1375700	1376672	TU_1375700-1376672_F	1375728	1376699	F	-	glycerate dehydrogenase	CHR	-	NA	NA
BC1416	1.40492	62.085	1377511	1376732	TU_1376732-1377511_R	1377431	1376730	R	-	CDP-diacylglycerol--serine O-phosphatidyltransferase	I	00260	NA	NA
BC1417	NA	NA	More than one TU	More than one TU	TU_1377712-1379584_R,TU_1377617-1377700_R	1379506	1377620	R	-	phosphoglycerol transferase	M	-	NA	NA
BC1418	NA	NA	NA	NA	NA	1379761	1380156	F	-	hypothetical protein	-	-	NA	NA
BC1419	NA	NA	1380224	1380811	TU_1380224-1380811_F	1380608	1381924	F	-	diaminopimelate decarboxylase	E	00300	NA	NA
BC1420	NA	NA	1382017	1382265	TU_1382017-1382265_F	1382222	1382365	F	-	hypothetical protein	S	-	NA	NA
BC1421	NA	NA	NA	NA	NA	1382453	1383157	F	-	phosphoadenosine phosphosulfate reductase	EH	00920	NA	NA
BC1422	NA	NA	NA	NA	NA	1383197	1384333	F	sat	sulfate adenylyltransferase	P	00230	NA	NA
BC1423	NA	NA	NA	NA	NA	1384346	1384939	F	-	adenylylsulfate kinase	P	00230	NA	NA
BC1424	NA	NA	NA	NA	NA	1384951	1386573	F	-	ferredoxin--nitrite reductase	P	00910	NA	NA
BC1425	NA	NA	NA	NA	NA	1386584	1386784	F	-	hypothetical protein	-	-	NA	NA
BC1426	NA	NA	NA	NA	NA	1386866	1387645	F	-	uroporphyrin-III C-methyltransferase	H	00860	NA	NA
BC1427	NA	NA	NA	NA	NA	1387647	1388402	F	-	CbiX protein	S	-	NA	NA
BC1428	NA	NA	NA	NA	NA	1388377	1388991	F	-	precorrin-2 dehydrogenase	H	00860	NA	NA
BC1429	NA	104.17	NA	1389058	TU_1389058-1389254_R	1389254	1389111	R	-	hypothetical protein	-	-	NA	NA
BC1430	NA	NA	NA	1390770	TU_1389413-1390770_F	1389413	1390771	F	-	Sodium-dependent tryptophan transporter	R	-	NA	NA
BC1431	1.71358	85.2199	1392336	1391047	TU_1391047-1392336_R	1392323	1391058	R	-	cell wall endopeptidase	MS	-	NA	NA
BC1432	2.9843	309.133	1392606	Part of operon	TU_1392606-1394618_F	1392819	1394093	F	-	proton/sodium-glutamate symport protein	C	-	NA	NA
BC1433	NA	NA	Part of operon	1394618	TU_1392606-1394618_F	1394162	1394680	F	-	hypothetical protein	S	-	NA	NA
BC1434	NA	NA	NA	NA	NA	1395001	1396317	F	-	Na+/H+ antiporter NhaC	C	-	NA	NA
BC1435	NA	NA	1396484	1396574	TU_1396484-1396574_F	1396499	1396855	F	-	hypothetical protein	-	02020	NA	NA
BC1436	NA	NA	NA	NA	NA	1396903	1397565	F	-	Phage shock protein A	KT	-	NA	NA
BC1437	NA	NA	1397613	Part of operon	TU_1397613-1400359_F	1397672	1398412	F	-	hypothetical protein	S	02020	NA	NA
BC1438	1.63707	62.2138	Part of operon	Part of operon	TU_1397613-1400359_F	1398412	1399467	F	-	two-component sensor protein yvqE	T	02020	NA	NA
BC1439	2.93827	57.6474	Part of operon	Part of operon	TU_1397613-1400359_F	1399464	1400096	F	-	two-component response regulator yvqC	TK	02020	NA	NA
BC1440	NA	NA	Part of operon	1400359	TU_1397613-1400359_F	1400345	1400608	F	-	hypothetical protein	-	-	NA	NA
BC1441	NA	NA	1402009	1400639	TU_1400639-1402009_R	1402024	1400633	R	-	branched chain amino acid ABC transporter carrier protein	E	-	NA	NA
BC1442	NA	NA	1402491	1402804	TU_1402491-1402804_F	1402574	1402783	F	-	hypothetical protein	-	-	NA	NA
BC1443	NA	NA	NA	NA	NA	1403600	1402824	R	-	SAM-dependent methyltransferase	QR	-	NA	NA
BC1444	NA	NA	NA	NA	NA	1403727	1404563	F	-	hypothetical protein	-	-	NA	NA
BC1445	NA	NA	NA	NA	NA	1404868	1404671	R	-	hypothetical protein	-	-	NA	NA
BC1446	NA	NA	1404965	Part of operon	TU_1404965-1406179_F	1405020	1406117	F	-	membrane metalloprotease	RG	-	NA	NA
BC1447	NA	NA	Part of operon	1406179	TU_1404965-1406179_F	1406133	1406750	F	-	hypothetical protein	-	-	NA	NA
BC1448	NA	36.2192	1406820	NA	TU_1406820-1408118_F	1406910	1408118	F	-	nitric oxide dioxygenase	CC	-	NA	NA
BC1449	3.19227	22.13	More than one TU	More than one TU	TU_1408155-1408648_R,TU_1408136-1408143_R	1408648	1408136	R	-	cAMP-dependent protein kinase regulatory chain	T	-	NA	NA
BC1450	NA	104.92	NA	NA	TU_1408819-1409046_F	1408819	1409046	F	-	hypothetical protein	-	-	NA	NA
BC1451	NA	NA	1409065	NA	TU_1409032-1409065_R	1409163	1409032	R	-	hypothetical protein	-	-	NA	NA
BC1452	2.19651	52.5588	1410197	1409348	TU_1409348-1410197_R	1410149	1409340	R	-	hypothetical protein	R	-	NA	NA
BC1453	2.78296	364.369	Part of operon	1410215	TU_1410215-1411924_R	1411256	1410258	R	-	inorganic phosphate transporter	P	-	NA	NA
BC1454	NA	158.417	1411924	Part of operon	TU_1410215-1411924_R	1411888	1411268	R	-	putative pit accessory protein	P	-	NA	NA
BC1455	2.06245	21.2352	1412472	1414182	TU_1412472-1414182_F	1412200	1414242	F	-	multimodular transpeptidase-transglycosylase PBP 2A	M	-	NA	NA
BC1456	NA	NA	NA	NA	NA	1414795	1414367	R	-	hypothetical protein	-	-	NA	NA
BC1457	NA	NA	NA	NA	NA	1415305	1415012	R	-	hypothetical protein	-	-	NA	NA
BC1458	NA	NA	NA	NA	NA	1416786	1415515	R	-	sporulation kinase	T	-	NA	NA
BC1459	NA	NA	1416919	1417615	TU_1416919-1417615_F	1416941	1417771	F	-	putative cytoplasmic protein	S	-	NA	NA
BC1460	NA	NA	1418187	1417994	TU_1417994-1418187_R	1418180	1417986	R	-	hypothetical protein	-	-	NA	NA
BC1461	NA	133.818	1420527	1418264	TU_1418264-1420527_R	1418841	1418302	R	-	DNA integration/recombination/invertion protein	L	-	NA	NA
BC1462	NA	NA	More than one TU	More than one TU	TU_1420534-1421727_R,TU_1418264-1420527_R	1420755	1418940	R	-	similar to Two component system histidine kinase; EC_number 2.7.3.-	Not in list	-	NA	NA
BC1463	NA	212.303	1421727	1420534	TU_1420534-1421727_R	1421697	1420990	R	deoD	purine nucleoside phosphorylase	F	00230	NA	NA
BC1464	NA	NA	1422076	1422594	TU_1422076-1422594_F	1421875	1422663	F	-	hypothetical protein	-	-	NA	NA
BC1465	2.72561	41.174	1425276	1422672	TU_1422672-1425276_R	1425247	1422668	R	-	lysyltransferase	SS	-	NA	NA
BC1466	NA	NA	NA	NA	NA	1425417	1425821	F	-	hypothetical protein	-	-	NA	NA
BC1467	NA	NA	NA	NA	NA	1425844	1426335	F	-	hypothetical protein	-	-	NA	NA
BC1468	NA	NA	NA	NA	NA	1426678	1427355	F	-	superoxide dismutase	P	-	NA	NA
BC1469	NA	NA	NA	NA	NA	1427432	1428592	F	-	D-alanyl-D-alanine carboxypeptidase	M	-	NA	NA
BC1470	NA	NA	NA	NA	NA	1428576	1429181	F	-	spore maturation protein A	R	-	NA	NA
BC1471	NA	NA	NA	NA	NA	1429178	1429708	F	-	spore maturation protein B	S	-	NA	NA
BC1472	2.14159	167.739	1429764	Part of operon	TU_1429764-1432495_F	1429998	1430726	F	-	ribosomal large subunit pseudouridine synthase B	J	-	NA	NA
BC1473	1.52733	39.6133	Part of operon	Part of operon	TU_1429764-1432495_F	1430833	1431354	F	-	thiol-disulfide oxidoreductase	OC	-	NA	NA
BC1474	1.91425	43.3972	Part of operon	1432495	TU_1429764-1432495_F	1431470	1432450	F	-	ResB protein	O	-	NA	NA
BC1475	3.09866	29.8952	More than one TU	More than one TU	TU_1429764-1432495_F,TU_1432583-1434272_F,TU_1432510-1432566_F	1432447	1433097	F	-	ResB protein	O	-	NA	NA
BC1476	1.99145	83.6817	1432583	1434272	TU_1432583-1434272_F	1433112	1434269	F	-	protein resC	O	-	NA	NA
BC1477	3.75733	237.298	1434304	Part of operon	TU_1434304-1437755_F	1434573	1435289	F	-	transcriptional regulatory protein resD	TK	02020	NA	NA
BC1478	3.98365	169.583	Part of operon	Part of operon	TU_1434304-1437755_F	1435289	1437064	F	-	sensor protein resE	T	02020	NA	NA
BC1479	NA	NA	Part of operon	1437755	TU_1434304-1437755_F	1437201	1437782	F	-	putative cytoplasmic protein	S	-	NA	NA
BC1480	NA	NA	NA	NA	NA	1437867	1438481	F	-	cell wall endopeptidase	M	-	NA	NA
BC1481	2.27704	41.3126	1439363	1438635	TU_1438635-1439363_R	1439332	1438646	R	-	hypothetical protein	-	-	NA	NA
BC1482	1.97969	50.1367	1439510	1440378	TU_1439510-1440378_F	1439904	1440461	F	-	hypothetical protein	S	-	NA	NA
BC1483	5.71859	1393.87	1440930	1440550	TU_1440550-1440930_R	1440831	1440583	R	-	ferredoxin	C	-	NA	NA
BC1484	NA	NA	More than one TU	Part of operon	TU_1442115-1443638_F,TU_1441901-1442106_F	1441118	1442191	F	-	hypothetical protein	S	-	NA	NA
BC1485	1.25339	46.6404	Part of operon	More than one TU	TU_1442115-1443638_F,TU_1443653-1447181_F	1442181	1443710	F	-	ATP-dependent DNA helicase recQ	L	03018	NA	NA
BC1486	NA	NA	1443653	Part of operon	TU_1443653-1447181_F	1443710	1444273	F	-	CAAX amino protease	R	-	NA	NA
BC1487	1.76765	21.4264	Part of operon	Part of operon	TU_1443653-1447181_F	1444284	1444775	F	-	peptidoglycan binding protein	M	-	NA	NA
BC1488	1.85118	40.7019	Part of operon	Part of operon	TU_1443653-1447181_F	1444842	1445618	F	-	phosphoesterase	R	-	NA	NA
BC1489	NA	NA	Part of operon	Part of operon	TU_1443653-1447181_F	1445615	1446493	F	-	MerR family transcriptional regulator	K	-	NA	NA
BC1490	2.69412	98.297	Part of operon	1447181	TU_1443653-1447181_F	1446571	1447179	F	-	adaptor protein	OTN	-	NA	NA
BC1491	3.55441	371.436	1447344	Part of operon	TU_1447344-1448864_F	1447491	1448630	F	-	NAD-specific glutamate dehydrogenase	E	00250	NA	NA
BC1492	NA	NA	Part of operon	1448864	TU_1447344-1448864_F	1448857	1449066	F	-	hypothetical protein	-	-	NA	NA
BC1493	NA	NA	NA	NA	NA	1449162	1449395	F	-	hypothetical protein	-	-	NA	NA
BC1494	NA	NA	NA	NA	NA	1449547	1450005	F	-	N-acetylmuramoyl-L-alanine amidase	M	-	NA	NA
BC1495	6.32768	55.7036	1450035	1451110	TU_1450035-1451110_F	1450114	1451094	F	-	thioredoxin reductase	O	00240	NA	NA
BC1496	2.99484	335.022	1452147	1451116	TU_1451116-1452147_R	1452104	1451130	R	-	L-asparaginase	EJ	00250	NA	NA
BC1497	1.37408	137.852	1452500	1453290	TU_1452500-1453290_F	1452588	1453265	F	cmk	cytidylate kinase	F	00240	NA	NA
BC1498	4.4414	156.264	1453420	Part of operon	TU_1453420-1455809_F	1453600	1454748	F	rpsA	30S ribosomal protein S1	J	03010	NA	NA
BC1499	2.61356	96.8584	Part of operon	1455809	TU_1453420-1455809_F	1454761	1455810	F	-	isopentenyl pyrophosphate isomerase	C	00900	NA	NA
BC1500	NA	NA	NA	NA	NA	1456330	1456118	R	-	hypothetical protein	-	-	NA	NA
BC1501	NA	NA	NA	NA	NA	1456367	1456981	F	-	hypothetical protein	-	-	NA	NA
BC1502	NA	NA	NA	NA	NA	1456974	1457867	F	-	hypothetical protein	-	-	NA	NA
BC1503	NA	NA	NA	NA	NA	1457864	1458049	F	-	hypothetical protein	-	-	NA	NA
BC1504	1.42915	527.306	1458087	Part of operon	TU_1458087-1460671_F	1458174	1459484	F	engA	GTP-binding protein EngA	R	-	NA	NA
BC1505	2.42098	347.454	Part of operon	Part of operon	TU_1458087-1460671_F	1459503	1460525	F	gpsA	NAD(P)H-dependent glycerol-3-phosphate dehydrogenase	C	00564	NA	NA
BC1506	NA	NA	Part of operon	1460671	TU_1458087-1460671_F	1460632	1460892	F	-	hypothetical protein	-	-	NA	NA
BC1507	NA	NA	NA	NA	NA	1461160	1461363	F	-	hypothetical protein	-	-	NA	NA
BC1508	NA	NA	NA	NA	NA	1461418	1462137	F	-	hypothetical protein	E	-	NA	NA
BC1509	NA	NA	NA	NA	NA	1462383	1463861	F	-	stage IV sporulation protein A	-	-	NA	NA
BC1510	NA	3340.43	1464023	Part of operon	TU_1464023-1468424_F	1464089	1464433	F	-	DNA-binding protein HU	L	-	NA	15
BC1511	5.37513	340.6	Part of operon	Part of operon	TU_1464023-1468424_F	1464554	1465123	F	folE	GTP cyclohydrolase I	H	00790	NA	NA
BC1512	NA	68.2899	Part of operon	Part of operon	TU_1464023-1468424_F	1465307	1466041	F	-	heptaprenyl diphosphate synthase component I	-	00900	NA	NA
BC1513	1.676	109.27	Part of operon	Part of operon	TU_1464023-1468424_F	1466080	1466793	F	ubiE	ubiquinone/menaquinone biosynthesis methyltransferase	H	00130	NA	NA
BC1514	1.25303	72.5585	Part of operon	Part of operon	TU_1464023-1468424_F	1466816	1467787	F	-	farnesyltransferase	H	00900	NA	NA
BC1515	2.11739	220.641	Part of operon	1468424	TU_1464023-1468424_F	1467912	1468358	F	ndk	nucleoside diphosphate kinase	F	00230	NA	NA
BC1516	2.49518	111.7	1468515	Part of operon	TU_1468515-1472143_F	1468623	1469795	F	-	chorismate synthase	E	00400	NA	NA
BC1517	2.66681	81.0914	Part of operon	Part of operon	TU_1468515-1472143_F	1469795	1470880	F	aroB	3-dehydroquinate synthase	E	00400	NA	NA
BC1518	4.26933	53.9148	Part of operon	1472143	TU_1468515-1472143_F	1471013	1472125	F	-	histidinol-phosphate aminotransferase	E	00340	NA	NA
BC1519	1.99371	134.371	1472299	Part of operon	TU_1472299-1474381_F	1472453	1473715	F	-	TPR repeat-containing protein	R	-	NA	NA
BC1520	2.31638	47.5672	Part of operon	1474381	TU_1472299-1474381_F	1473789	1474325	F	-	hypothetical protein	S	-	NA	NA
BC1521	NA	NA	NA	NA	NA	1474480	1474938	F	-	hypothetical protein	-	-	NA	NA
BC1522	2.85	70.3419	1474974	Part of operon	TU_1474974-1477107_F	1475079	1475591	F	-	menaquinol-cytochrome c reductase iron-sulfur subunit	C	00190	NA	NA
BC1523	NA	NA	Part of operon	Part of operon	TU_1474974-1477107_F	1475592	1476266	F	-	cytochrome b6	C	00190	NA	NA
BC1524	3.78353	31.8957	Part of operon	1477107	TU_1474974-1477107_F	1476328	1477077	F	-	menaquinol-cytochrome c reductase cytochrome c subunit	CC	00190	NA	NA
BC1525	NA	NA	NA	NA	NA	1477215	1477787	F	-	hypothetical protein	S	-	NA	NA
BC1526	NA	NA	NA	NA	NA	1477843	1478499	F	-	hypothetical protein	S	-	NA	NA
BC1527	NA	NA	NA	NA	NA	1478606	1479394	F	-	hypothetical protein	-	-	NA	NA
BC1528	1.44826	144.617	1479435	1480187	TU_1479435-1480187_F	1479496	1480179	F	-	hypothetical protein	R	-	NA	NA
BC1529	NA	NA	NA	NA	NA	1480281	1480922	F	-	DNA polymerase	L	-	NA	NA
BC1530	NA	NA	NA	1481683	TU_1481683-1481820_R	1481820	1480951	R	-	hypothetical protein	S	-	NA	NA
BC1531	NA	177.534	NA	Part of operon	TU_1482325-1487879_F	1482325	1482666	F	-	putative transcriptional regulatory protein	R	-	NA	NA
BC1532	5.1487	283.784	Part of operon	Part of operon	TU_1482325-1487879_F	1482666	1483466	F	-	dihydrodipicolinate reductase	E	00300	NA	NA
BC1533	3.63858	504.497	Part of operon	Part of operon	TU_1482325-1487879_F	1483481	1483876	F	mgsA	methylglyoxal synthase	G	00620	NA	NA
BC1534	4.82303	239.694	Part of operon	Part of operon	TU_1482325-1487879_F	1483888	1484592	F	-	Lmbe-related protein	S	-	NA	NA
BC1535	4.79183	268.317	Part of operon	Part of operon	TU_1482325-1487879_F	1484589	1485734	F	-	glycosyltransferase	M	-	NA	NA
BC1536	2.23819	160.055	Part of operon	Part of operon	TU_1482325-1487879_F	1485721	1486914	F	-	tRNA CCA-pyrophosphorylase	J	-	NA	NA
BC1537	5.96478	216.65	Part of operon	NA	TU_1482325-1487879_F	1486926	1487879	F	-	biotin operon repressor / biotin--[acetyl-CoA-carboxylase] synthetase	HK	00780	NA	NA
BC1538	NA	NA	1488306	NA	TU_1488007-1488306_R	1488429	1488007	R	-	hypothetical protein	C	-	NA	NA
BC1539	NA	161.575	NA	1488568	TU_1488568-1488796_R	1488796	1488623	R	-	hypothetical protein	-	-	NA	NA
BC1540	NA	317.359	NA	Part of operon	TU_1488879-1490953_F	1488879	1489715	F	panB	3-methyl-2-oxobutanoate hydroxymethyltransferase	H	00770	NA	NA
BC1541	2.4907	136.694	Part of operon	Part of operon	TU_1488879-1490953_F	1489715	1490563	F	panC	pantoate--beta-alanine ligase	H	00410	NA	NA
BC1542	3.37811	113.75	Part of operon	1490953	TU_1488879-1490953_F	1490576	1490959	F	-	aspartate alpha-decarboxylase	H	00410	NA	NA
BC1543	1.21467	25.5939	1491074	Part of operon	TU_1491074-1498045_F	1491091	1493894	F	-	similar to ATP-dependent helicase, DinG family	Not in list	-	NA	NA
BC1544	NA	232.396	Part of operon	Part of operon	TU_1491074-1498045_F	1494145	1494315	F	-	hypothetical protein	-	-	NA	NA
BC1545	4.39913	485.341	Part of operon	Part of operon	TU_1491074-1498045_F	1494323	1494826	F	-	hypothetical protein	S	-	NA	NA
BC1546	3.31017	452.829	Part of operon	Part of operon	TU_1491074-1498045_F	1494845	1496032	F	-	aspartate aminotransferase	E	00250	NA	NA
BC1547	4.03187	45.5677	Part of operon	Part of operon	TU_1491074-1498045_F	1496150	1496860	F	-	DNA replication protein dnaD	L	-	NA	NA
BC1548	2.82626	52.1477	Part of operon	Part of operon	TU_1491074-1498045_F	1496876	1497523	F	-	endonuclease III	L	03410	NA	NA
BC1549	NA	NA	Part of operon	NA	TU_1491074-1498045_F	1497527	1498045	F	-	hypothetical protein	-	-	NA	NA
BC1550	2.82191	20.6448	1498733	NA	TU_1498071-1498733_R	1499759	1498071	R	-	multimodular transpeptidase-transglycosylase PBP 1A	M	-	NA	NA
BC1551	NA	NA	1500144	Part of operon	TU_1500144-1501822_F	1500336	1500737	F	-	transposase	L	-	NA	NA
BC1552	NA	NA	Part of operon	NA	TU_1500144-1501822_F	1500743	1501822	F	-	transposase	L	-	NA	NA
BC1553	1.94856	64.9393	Part of operon	NA	TU_1501910-1503260_R	1502572	1501910	R	-	multimodular transpeptidase-transglycosylase	M	-	NA	NA
BC1554	3.82895	70.916	1503260	Part of operon	TU_1501910-1503260_R	1503241	1502639	R	recU	Holliday junction-specific endonuclease	R	-	NA	NA
BC1555	NA	NA	NA	NA	NA	1503372	1504370	F	-	hypothetical protein	-	-	NA	NA
BC1556	NA	NA	1504898	Part of operon	TU_1504898-1505408_F	1504781	1505029	F	-	hypothetical protein	-	-	NA	NA
BC1557	NA	NA	Part of operon	1505408	TU_1504898-1505408_F	1505045	1505389	F	-	hypothetical protein	-	-	NA	NA
BC1558	1.95593	147.355	1505642	1505421	TU_1505421-1505642_R	1505607	1505416	R	-	hypothetical protein	-	-	NA	NA
BC1559	NA	NA	NA	NA	NA	1505785	1506351	F	-	hypothetical protein	-	-	NA	NA
BC1560	NA	NA	NA	NA	NA	1506507	1506935	F	-	spore coat protein D	-	-	NA	NA
BC1561	NA	NA	More than one TU	More than one TU	TU_1506964-1507430_F,TU_1507471-1512087_F	1506992	1507546	F	-	hypothetical protein	S	-	NA	NA
BC1562	6.70975	193.398	1507471	Part of operon	TU_1507471-1512087_F	1507644	1507979	F	-	cell division protein DivIVA	D	-	NA	NA
BC1563	2.36655	222.187	Part of operon	Part of operon	TU_1507471-1512087_F	1508631	1509776	F	-	methyltransferase	L	-	NA	NA
BC1564	NA	78.4547	Part of operon	1512087	TU_1507471-1512087_F	1509838	1510020	F	-	hypothetical protein	-	-	NA	NA
BC1565	2.36346	104.469	More than one TU	More than one TU	TU_1512093-1514248_F,TU_1507471-1512087_F	1510160	1512097	F	-	ATP-dependent helicase DinG	KL	-	NA	NA
BC1566	8.25756	45.4065	1512093	Part of operon	TU_1512093-1514248_F	1512199	1513716	F	-	thermostable carboxypeptidase 1	E	-	NA	NA
BC1567	NA	NA	Part of operon	1514248	TU_1512093-1514248_F	1513764	1514237	F	-	ribosomal-protein-alanine acetyltransferase	KR	-	NA	NA
BC1568	3.95649	40.1654	1514270	1515102	TU_1514270-1515102_F	1514376	1515122	F	-	methionine aminopeptidase	J	-	NA	NA
BC1569	NA	NA	1515385	1515500	TU_1515385-1515500_F	1515449	1516042	F	-	xanthine phosphoribosyltransferase	F	00230	NA	NA
BC1570	NA	NA	1517018	1517180	TU_1517018-1517180_F	1516046	1517368	F	-	xanthine permease	F	-	NA	NA
BC1571	NA	NA	1518559	1517581	TU_1517581-1518559_R	1518547	1517384	R	-	hypothetical protein	S	-	NA	NA
BC1572	1.67575	45.9736	1518973	NA	TU_1518973-1522757_F	1519098	1522757	F	-	putative GTPase (dynamin-related)	R	-	NA	NA
BC1573	4.09048	25.4402	NA	NA	TU_1522761-1523015_R	1523015	1522761	R	-	hypothetical protein	-	-	NA	NA
BC1574	1.46802	84.9915	NA	Part of operon	TU_1523088-1524684_F	1523088	1523555	F	-	IAA acetyltransferase	KR	00350	NA	NA
BC1575	1.75229	111.088	Part of operon	Part of operon	TU_1523088-1524684_F	1523576	1523848	F	-	hypothetical protein	-	-	NA	NA
BC1576	2.72282	86.4468	Part of operon	NA	TU_1523088-1524684_F	1523851	1524684	F	-	thiosulfate sulfurtransferase	P	-	NA	NA
BC1577	NA	NA	More than one TU	More than one TU	TU_1525602-1525728_R,TU_1525243-1525392_R	1525692	1525243	R	-	hypothetical protein	-	-	NA	NA
BC1578	2.34875	79.7532	1525750	Part of operon	TU_1525750-1527719_F	1525821	1526087	F	-	hypothetical protein	-	-	NA	NA
BC1579	2.03558	53.3805	Part of operon	Part of operon	TU_1525750-1527719_F	1526340	1527329	F	-	putative synthetase/amidase	E	00480	NA	NA
BC1580	2.62381	49.2411	Part of operon	1527719	TU_1525750-1527719_F	1527322	1527708	F	-	surface protein	S	-	NA	NA
[truncated: 3,986 more rows]
